# Supplementary material for: Adjuvant Use of the Invariant-Natural-Killer-T-Cell Agonist α-Galactosylceramide Leads to Vaccine-Associated Enhanced Respiratory Disease in Influenza-Vaccinated Pigs
Source: Vaccines (Basel). 2024 Sep 18;12(9):1068. doi: 10.3390/vaccines12091068 (PMC11435877; doi:10.3390/vaccines12091068)
Supplement: Supplementary file 1 [file vaccines-12-01068-s001.zip]

Archive with 2 entries (2 files):
- Supplemental File S1.xlsx
- Supplementary figures and tables.pdf
