# Supplementary material for: Adjuvant Use of the Invariant-Natural-Killer-T-Cell Agonist α-Galactosylceramide Leads to Vaccine-Associated Enhanced Respiratory Disease in Influenza-Vaccinated Pigs
Source: Vaccines (Basel). 2024 Sep 18;12(9):1068. doi: 10.3390/vaccines12091068 (PMC11435877; doi:10.3390/vaccines12091068)
Supplement: Supplementary file 1 [file vaccines-12-01068-s001.zip › Supplemental File S1.xlsx]

## Sheet: 7785-NS-5D_L004 (paired, tr...
Mapping	Reference Position	Type	Reference	Allele	Count	Coverage	Frequency	Overlapping annotations	Amino acid change
CA04_HA mapping	456	SNV	G	A	12182	25885	47.062	CDS: HA, Gene: HA, Mature peptide: Mature peptide	QEH91773.1:p.Asp146Asn
CA04_PB2 mapping	921	SNV	A	G	1355	6026	22.4859	Gene: PB2, CDS: PB2
CA04_M mapping	909	SNV	G	A	16455	81859	20.1016	Gene: M2, CDS: M2	QEH91768.1:p.Glu70Lys
CA04_PB2 mapping	117	Deletion	CAC	-	3973	40465	9.81836	Gene: PB2, CDS: PB2	QEH91772.1:p.Tyr34_Thr35delins*
CA04_NP mapping	1174	SNV	C	T	4615	47348	9.74698	Gene: NP, CDS: NP
CA04_PA mapping	1668	SNV	T	C	402	7107	5.6564	Gene: PA, CDS: PA
CA04_PB2 mapping	586	SNV	G	A	221	4981	4.43686	Gene: PB2, CDS: PB2	QEH91772.1:p.Glu191Lys
CA04_HA mapping	1472	SNV	T	G	1158	29495	3.92609	CDS: HA, Gene: HA, Mature peptide: Mature peptide	QEH91773.1:p.Phe484Leu
CA04_PB2 mapping	917	SNV	A	G	233	5993	3.88787	Gene: PB2, CDS: PB2	QEH91772.1:p.Asn301Ser
CA_04_PB1 mapping	2295	SNV	A	G	90	3139	2.86716
CA_04_PB1 mapping	962	SNV	T	C	168	6362	2.64068	CDS: PB1, Gene: PB1	QEH91769.1:p.Met317Thr
CA04_HA mapping	1709	SNV	A	G	257	10053	2.55645	CDS: HA, Gene: HA, Mature peptide: Mature peptide
CA04_PA mapping	864	SNV	G	A	123	5432	2.26436	Gene: PA, CDS: PA
CA04_PB2 mapping	2175	SNV	G	A	383	18749	2.04278	Gene: PB2, CDS: PB2
CA04_PB2 mapping	2041	SNV	A	G	213	10903	1.95359	Gene: PB2, CDS: PB2	QEH91772.1:p.Thr676Ala
CA_04_PB1 mapping	603	SNV	G	A	94	4909	1.91485	CDS: PB1, Gene: PB1
CA04_PB2 mapping	1569	SNV	C	T	132	7668	1.72144	Gene: PB2, CDS: PB2
CA_04_PB1 mapping	2107	Insertion	-	T	112	8826	1.26898	CDS: PB1, Gene: PB1	QEH91769.1:p.Ser702fs
CA04_HA mapping	660	SNV	A	G	322	25737	1.25112	CDS: HA, Gene: HA, Mature peptide: Mature peptide	QEH91773.1:p.Thr214Ala
CA04_M mapping	337	SNV	G	A	1046	86727	1.20608	Gene: M2, Gene: M1, CDS: M1
CA04_PA mapping	18	SNV	A	G	110	10106	1.08846	Gene: PA, Gene: PA-X, CDS: PA, CDS: PA-X
CA04_PB2 mapping	2125	SNV	T	C	216	20934	1.03181	Gene: PB2, CDS: PB2	QEH91772.1:p.Tyr704His
CA_04_PB1 mapping	182	SNV	C	T	59	5786	1.0197	CDS: PB1, Gene: PB1, Gene: PB1-F2, Misc. feature: nonfunctional PB1-F2 protein due to mutation	QEH91769.1:p.Thr57Ile
CA_04_PB1 mapping	2310	SNV	A	G	11	1140	0.964912
CA04_PA mapping	2202	SNV	A	T	19	2293	0.828609
CA04_HA mapping	1022	SNV	A	C	175	21195	0.825666	CDS: HA, Gene: HA, Mature peptide: Mature peptide
CA04_PA mapping	222	Deletion	ACT	-	58	7073	0.82002	Gene: PA, Gene: PA-X, CDS: PA, CDS: PA-X	QEH91765.1:p.Leu72del; QEH91766.1:p.Leu72del
CA04_PB2 mapping	678	SNV	C	T	44	5743	0.76615	Gene: PB2, CDS: PB2
CA_04_PB1 mapping	1495	Deletion	T	-	45	7391	0.608849	CDS: PB1, Gene: PB1	QEH91769.1:p.Tyr497fs
CA04_PA mapping	260	SNV	A	G	39	6537	0.596604	Gene: PA, Gene: PA-X, CDS: PA, CDS: PA-X	QEH91766.1:p.Asp83Gly; QEH91765.1:p.Asp83Gly
CA04_PA mapping	57	SNV	G	A	72	12090	0.595533	Gene: PA, Gene: PA-X, CDS: PA, CDS: PA-X
CA04_M mapping	905	SNV	G	A	504	85155	0.591862	Gene: M2, CDS: M2
CA04_NA mapping	710	SNV	A	G	263	44530	0.590613	Gene: NA, CDS: NA
CA04_NA mapping	881	SNV	G	T	250	43523	0.574409	Gene: NA, CDS: NA
CA04_NP mapping	1530	SNV	A	G	27	4846	0.557161	Gene: NP, CDS: NP	QEH91774.1:p.*499Trp
CA04_PA mapping	1658	SNV	T	A	41	7385	0.555179	Gene: PA, CDS: PA	QEH91765.1:p.Leu549His
CA04_PB2 mapping	1739	SNV	T	C	44	7954	0.553181	Gene: PB2, CDS: PB2	QEH91772.1:p.Met575Thr
CA04_NP mapping	1536	SNV	A	G	22	3980	0.552764
CA04_HA mapping	472	SNV	C	T	131	24630	0.531872	CDS: HA, Gene: HA, Mature peptide: Mature peptide	QEH91773.1:p.Ala151Val
CA04_NP mapping	138	SNV	A	G	191	35939	0.531456	Gene: NP, CDS: NP
CA_04_PB1 mapping	193	SNV	A	G	27	5290	0.510397	CDS: PB1, Gene: PB1, Gene: PB1-F2, Misc. feature: nonfunctional PB1-F2 protein due to mutation	QEH91769.1:p.Thr61Ala
CA04_HA mapping	1175	SNV	A	G	143	28125	0.508444	CDS: HA, Gene: HA, Mature peptide: Mature peptide
CA04_M mapping	511	SNV	T	C	454	91109	0.498304	Gene: M2, Gene: M1, CDS: M1
CA_04_PB1 mapping	1896	SNV	G	A	51	10480	0.486641	CDS: PB1, Gene: PB1
CA04_M mapping	838	Insertion	-	T	356	74501	0.477846	Gene: M2, CDS: M2	QEH91768.1:p.Lys49fs
CA_04_PB1 mapping	2223	SNV	A	G	33	6953	0.474615	CDS: PB1, Gene: PB1
CA04_PB2 mapping	676	SNV	G	A	27	5769	0.468019	Gene: PB2, CDS: PB2	QEH91772.1:p.Ala221Thr
CA_04_PB1 mapping	354	SNV	T	C	27	5819	0.463997	CDS: PB1, Gene: PB1, Gene: PB1-F2, Misc. feature: nonfunctional PB1-F2 protein due to mutation
CA_04_PB1 mapping	2051	SNV	G	A	41	8903	0.460519	CDS: PB1, Gene: PB1	QEH91769.1:p.Arg680Lys
CA04_HA mapping	1506	SNV	G	A	119	26102	0.455904	CDS: HA, Gene: HA, Mature peptide: Mature peptide	QEH91773.1:p.Val496Ile
CA04_PA mapping	1756	SNV	A	G	33	7299	0.452117	Gene: PA, CDS: PA	QEH91765.1:p.Arg582Gly
CA04_NS mapping	645	SNV	A	G	387	86104	0.449456	Gene: NEP, Gene: NS1, CDS: NEP, CDS: NS1	QEH91770.1:p.Arg211Gly
CA_04_PB1 mapping	46	Deletion	ATTCC	-	25	5648	0.442635	CDS: PB1, Gene: PB1	QEH91769.1:p.Ile12fs
CA04_PB2 mapping	196	Deletion	AAGA	-	96	21732	0.441745	Gene: PB2, CDS: PB2	QEH91772.1:p.Lys61fs
CA04_M mapping	838	Deletion	T	-	322	75052	0.429036	Gene: M2, CDS: M2	QEH91768.1:p.Phe48fs
CA04_PB2 mapping	441	SNV	G	A	22	5136	0.428349	Gene: PB2, CDS: PB2
CA_04_PB1 mapping	588	SNV	A	G	23	5433	0.423339	CDS: PB1, Gene: PB1
CA04_PB2 mapping	2149	SNV	G	A	89	21145	0.420903	Gene: PB2, CDS: PB2	QEH91772.1:p.Glu712Lys
CA04_HA mapping	482	SNV	T	C	112	26748	0.418723	CDS: HA, Gene: HA, Mature peptide: Mature peptide
CA04_PA mapping	72	Deletion	AATG	-	50	12350	0.404858	Gene: PA, Gene: PA-X, CDS: PA, CDS: PA-X	QEH91765.1:p.Met21fs; QEH91766.1:p.Met21fs
CA04_NA mapping	812	SNV	A	G	171	42765	0.39986	Gene: NA, CDS: NA
CA04_NS mapping	821	SNV	A	G	159	41416	0.38391	Gene: NEP, CDS: NEP	QEH91771.1:p.Glu112Gly
CA04_PA mapping	431	SNV	C	A	18	5041	0.357072	Gene: PA, Gene: PA-X, CDS: PA, CDS: PA-X	QEH91766.1:p.Ser140Tyr; QEH91765.1:p.Ser140Tyr
CA04_M mapping	838	SNV	T	C	264	75052	0.351756	Gene: M2, CDS: M2	QEH91768.1:p.Leu46Pro
CA04_PB2 mapping	2174	SNV	A	G	66	18768	0.351662	Gene: PB2, CDS: PB2	QEH91772.1:p.Glu720Gly
CA04_PA mapping	892	SNV	G	A	20	5695	0.351185	Gene: PA, CDS: PA	QEH91765.1:p.Asp294Asn
CA04_NP mapping	1134	SNV	A	G	125	35598	0.351143	Gene: NP, CDS: NP
CA04_PA mapping	68	SNV	A	G	42	11972	0.350819	Gene: PA, Gene: PA-X, CDS: PA, CDS: PA-X	QEH91766.1:p.Lys19Arg; QEH91765.1:p.Lys19Arg
CA_04_PB1 mapping	1704	SNV	A	G	28	8194	0.341713	CDS: PB1, Gene: PB1
CA04_M mapping	985	SNV	A	G	82	24011	0.34151	Gene: M2, CDS: M2	QEH91768.1:p.Glu95Gly
CA04_NA mapping	284	SNV	C	T	139	40920	0.339687	Gene: NA, CDS: NA
CA04_HA mapping	533	SNV	A	G	87	25865	0.336362	CDS: HA, Gene: HA, Mature peptide: Mature peptide
CA04_PA mapping	489	SNV	G	A	17	5154	0.329841	Gene: PA, Gene: PA-X, CDS: PA, CDS: PA-X
CA04_PA mapping	2131	SNV	T	C	33	10182	0.324101	Gene: PA, CDS: PA	QEH91765.1:p.Phe707Leu
CA04_NA mapping	755	SNV	A	G	158	49030	0.322252	Gene: NA, CDS: NA
CA04_PB2 mapping	1451	SNV	G	A	22	7003	0.314151	Gene: PB2, CDS: PB2	QEH91772.1:p.Arg479Lys
CA04_PA mapping	2000	SNV	G	A	33	10573	0.312116	Gene: PA, CDS: PA	QEH91765.1:p.Arg663Lys
CA_04_PB1 mapping	1608	SNV	C	T	26	8359	0.311042	CDS: PB1, Gene: PB1
CA04_PA mapping	1812	SNV	T	C	23	7443	0.309015	Gene: PA, CDS: PA
CA04_PA mapping	1494	SNV	A	G	21	6804	0.308642	Gene: PA, CDS: PA
CA04_PA mapping	1802	SNV	A	G	23	7485	0.307281	Gene: PA, CDS: PA	QEH91765.1:p.Glu597Gly
CA04_NS mapping	708	SNV	G	A	252	82341	0.306044	Gene: NEP, CDS: NEP
CA04_PA mapping	1448	SNV	A	G	23	7530	0.305445	Gene: PA, CDS: PA	QEH91765.1:p.Asp479Gly
CA_04_PB1 mapping	1632	SNV	A	G	26	8522	0.305093	CDS: PB1, Gene: PB1
CA04_PA mapping	1642	SNV	G	A	21	6955	0.301941	Gene: PA, CDS: PA	QEH91765.1:p.Glu544Lys
CA04_HA mapping	221	SNV	G	A	76	25481	0.298261	CDS: HA, Gene: HA, Mature peptide: Mature peptide
CA04_PA mapping	1602	SNV	G	A	20	6715	0.297841	Gene: PA, CDS: PA
CA04_PB2 mapping	1184	SNV	A	G	20	6790	0.294551	Gene: PB2, CDS: PB2	QEH91772.1:p.Asp390Gly
CA04_NA mapping	276	SNV	T	C	119	41040	0.289961	Gene: NA, CDS: NA	QEH91764.1:p.Ser90Pro
CA04_NA mapping	381	SNV	T	C	129	44527	0.289712	Gene: NA, CDS: NA	QEH91764.1:p.Ser125Pro
CA04_NP mapping	938	SNV	A	G	154	53368	0.288562	Gene: NP, CDS: NP	QEH91774.1:p.Asp302Gly
CA_04_PB1 mapping	2169	SNV	G	T	24	8372	0.28667	CDS: PB1, Gene: PB1
CA04_PA mapping	2068	SNV	C	G	34	11871	0.286412	Gene: PA, CDS: PA	QEH91765.1:p.Leu686Val
CA04_HA mapping	156	SNV	T	C	67	23449	0.285726	CDS: HA, Gene: HA, Mature peptide: Mature peptide	QEH91773.1:p.Ser46Pro
CA_04_PB1 mapping	47	SNV	T	C	16	5608	0.285307	CDS: PB1, Gene: PB1	QEH91769.1:p.Ile12Thr
CA_04_PB1 mapping	1645	SNV	C	T	25	8797	0.284188	CDS: PB1, Gene: PB1	QEH91769.1:p.Gln545*
CA04_PB2 mapping	1186	SNV	G	A	19	6784	0.280071	Gene: PB2, CDS: PB2	QEH91772.1:p.Glu391Lys
CA04_PB2 mapping	920	SNV	C	A	17	6086	0.27933	Gene: PB2, CDS: PB2	QEH91772.1:p.Pro302Gln
CA04_PA mapping	2111	SNV	T	C	29	10441	0.277751	Gene: PA, CDS: PA	QEH91765.1:p.Val700Ala
CA04_PA mapping	2023	SNV	G	T	30	10802	0.277726	Gene: PA, CDS: PA	QEH91765.1:p.Ala671Ser
CA04_NP mapping	420	SNV	A	G	138	49841	0.27688	Gene: NP, CDS: NP
CA04_PB2 mapping	2204	SNV	A	G	38	13743	0.276504	Gene: PB2, CDS: PB2	QEH91772.1:p.Asp730Gly
CA04_PA mapping	287	SNV	A	G	19	6906	0.275123	Gene: PA, Gene: PA-X, CDS: PA, CDS: PA-X	QEH91766.1:p.Asn92Ser; QEH91765.1:p.Asn92Ser
CA04_PA mapping	1792	SNV	A	G	20	7290	0.274348	Gene: PA, CDS: PA	QEH91765.1:p.Ser594Gly
CA_04_PB1 mapping	475	SNV	C	T	16	5863	0.272898	CDS: PB1, Gene: PB1
CA04_NP mapping	1517	SNV	A	G	49	17966	0.272737	Gene: NP, CDS: NP	QEH91774.1:p.Glu495Gly
CA_04_PB1 mapping	2116	Deletion	AGC	-	24	8819	0.27214	CDS: PB1, Gene: PB1	QEH91769.1:p.Ser704del
CA04_HA mapping	845	SNV	A	G	70	25858	0.270709	CDS: HA, Gene: HA, Mature peptide: Mature peptide
CA_04_PB1 mapping	2095	SNV	C	A	23	8514	0.270143	CDS: PB1, Gene: PB1	QEH91769.1:p.Leu695Ile
CA04_M mapping	136	SNV	T	C	188	69595	0.270134	Gene: M2, Gene: M1, CDS: M1
CA04_NA mapping	604	SNV	A	G	116	43225	0.268363	Gene: NA, CDS: NA	QEH91764.1:p.Asp199Gly
CA04_PA mapping	1117	SNV	G	A	17	6350	0.267717	Gene: PA, CDS: PA	QEH91765.1:p.Ala369Thr
CA04_PA mapping	223	MNV	CT	TG	18	6734	0.2673	Gene: PA, Gene: PA-X, CDS: PA, CDS: PA-X	QEH91765.1:p.Leu71*; QEH91766.1:p.Leu71*
CA_04_PB1 mapping	1583	SNV	G	A	23	8641	0.266173	CDS: PB1, Gene: PB1	QEH91769.1:p.Ser524Asn
CA04_NA mapping	762	SNV	T	C	125	47181	0.264937	Gene: NA, CDS: NA	QEH91764.1:p.Ser252Pro
CA_04_PB1 mapping	1198	SNV	C	T	17	6452	0.263484	CDS: PB1, Gene: PB1
CA04_HA mapping	236	SNV	T	C	68	25855	0.263005	CDS: HA, Gene: HA, Mature peptide: Mature peptide
CA04_PA mapping	1232	SNV	T	C	17	6512	0.261057	Gene: PA, CDS: PA	QEH91765.1:p.Val407Ala
CA_04_PB1 mapping	1706	SNV	A	G	21	8056	0.260675	CDS: PB1, Gene: PB1	QEH91769.1:p.Asp565Gly
CA04_HA mapping	274	SNV	A	G	68	26331	0.258251	CDS: HA, Gene: HA, Mature peptide: Mature peptide	QEH91773.1:p.Glu85Gly
CA04_PA mapping	252	SNV	A	G	17	6603	0.257459	Gene: PA, Gene: PA-X, CDS: PA, CDS: PA-X
CA04_PB2 mapping	1056	SNV	C	T	13	5065	0.256663	Gene: PB2, CDS: PB2
CA_04_PB1 mapping	1940	SNV	C	T	27	10536	0.256264	CDS: PB1, Gene: PB1	QEH91769.1:p.Ala643Val
CA04_PB2 mapping	2162	SNV	T	C	51	19941	0.255754	Gene: PB2, CDS: PB2	QEH91772.1:p.Leu716Pro
CA04_NA mapping	465	SNV	A	G	83	32772	0.253265	Gene: NA, CDS: NA	QEH91764.1:p.Ser153Gly
CA04_PA mapping	1089	SNV	C	A	15	5953	0.251974	Gene: PA, CDS: PA	QEH91765.1:p.Asn359Lys
CA04_PA mapping	212	SNV	A	G	17	6782	0.250664	Gene: PA, Gene: PA-X, CDS: PA, CDS: PA-X	QEH91766.1:p.Asp67Gly; QEH91765.1:p.Asp67Gly
CA04_PB2 mapping	92	SNV	A	G	103	41755	0.246677	Gene: PB2, CDS: PB2	QEH91772.1:p.Asp26Gly
CA_04_PB1 mapping	450	SNV	C	T	15	6082	0.246629	CDS: PB1, Gene: PB1
CA04_NA mapping	1298	SNV	A	G	76	30824	0.246561	Gene: NA, CDS: NA
CA04_HA mapping	584	SNV	A	G	63	25567	0.246411	CDS: HA, Gene: HA, Mature peptide: Mature peptide
CA04_PA mapping	2045	SNV	C	A	24	9779	0.245424	Gene: PA, CDS: PA	QEH91765.1:p.Pro678His
CA04_NP mapping	1533	Deletion	A	-	11	4514	0.243686
CA04_NP mapping	40	SNV	T	C	77	31768	0.242382	Gene: NP, CDS: NP	QEH91774.1:p.Ser3Pro
CA04_HA mapping	1296	Deletion	A	-	66	27319	0.24159	CDS: HA, Gene: HA, Mature peptide: Mature peptide	QEH91773.1:p.Val428fs
CA04_HA mapping	616	SNV	C	A	59	24467	0.241141	CDS: HA, Gene: HA, Mature peptide: Mature peptide	QEH91773.1:p.Pro199Gln
CA04_PA mapping	313	SNV	G	A	15	6292	0.238398	Gene: PA, Gene: PA-X, CDS: PA, CDS: PA-X	QEH91766.1:p.Glu101Lys; QEH91765.1:p.Glu101Lys
CA04_NS mapping	831	SNV	T	C	66	27686	0.238388	Gene: NEP, CDS: NEP
CA04_NA mapping	222	SNV	A	G	90	38053	0.236512	Gene: NA, CDS: NA	QEH91764.1:p.Thr72Ala
CA04_HA mapping	784	SNV	A	G	54	23026	0.234518	CDS: HA, Gene: HA, Mature peptide: Mature peptide	QEH91773.1:p.Asp255Gly
CA04_PB2 mapping	995	SNV	G	A	13	5590	0.232558	Gene: PB2, CDS: PB2	QEH91772.1:p.Gly327Glu
CA04_PA mapping	53	SNV	T	C	28	12077	0.231846	Gene: PA, Gene: PA-X, CDS: PA, CDS: PA-X	QEH91765.1:p.Val14Ala; QEH91766.1:p.Val14Ala
CA_04_PB1 mapping	1679	SNV	G	T	20	8667	0.23076	CDS: PB1, Gene: PB1	QEH91769.1:p.Arg556Ile
CA04_PA mapping	695	SNV	A	C	11	4778	0.230222	Gene: PA, Gene: PA-X, CDS: PA, CDS: PA-X	QEH91765.1:p.Asn228Thr; QEH91766.1:p.Thr228Pro
CA04_PA mapping	262	SNV	C	T	15	6548	0.229078	Gene: PA, Gene: PA-X, CDS: PA, CDS: PA-X	QEH91765.1:p.Arg84*; QEH91766.1:p.Arg84*
CA04_PA mapping	1707	SNV	G	T	16	6986	0.229029	Gene: PA, CDS: PA
CA04_NA mapping	636	SNV	G	A	98	42912	0.228374	Gene: NA, CDS: NA	QEH91764.1:p.Gly210Ser
CA04_NP mapping	1314	SNV	A	G	81	35575	0.227688	Gene: NP, CDS: NP
CA04_HA mapping	615	Deletion	C	-	56	24627	0.227393	CDS: HA, Gene: HA, Mature peptide: Mature peptide	QEH91773.1:p.Pro199fs
CA04_NA mapping	1376	SNV	T	C	32	14088	0.227144	Gene: NA, CDS: NA
CA04_HA mapping	136	SNV	A	G	54	23852	0.226396	CDS: HA, Gene: HA, Mature peptide: Mature peptide	QEH91773.1:p.Lys39Arg
CA04_PB2 mapping	2156	SNV	G	A	45	20252	0.2222	Gene: PB2, CDS: PB2	QEH91772.1:p.Ser714Asn
CA04_PB2 mapping	1179	SNV	G	A	15	6761	0.221861	Gene: PB2, CDS: PB2
CA04_PB2 mapping	2094	SNV	A	G	42	18932	0.221847	Gene: PB2, CDS: PB2
CA_04_PB1 mapping	1920	SNV	G	A	23	10377	0.221644	CDS: PB1, Gene: PB1
CA04_NP mapping	526	SNV	T	C	104	47136	0.220638	Gene: NP, CDS: NP	QEH91774.1:p.Ser165Pro
CA04_HA mapping	498	SNV	A	G	57	25847	0.220528	CDS: HA, Gene: HA, Mature peptide: Mature peptide	QEH91773.1:p.Ser160Gly
CA04_PB2 mapping	1454	SNV	T	A	14	6349	0.220507	Gene: PB2, CDS: PB2	QEH91772.1:p.Val480Asp
CA04_PB2 mapping	1750	SNV	C	A	17	7714	0.220379	Gene: PB2, CDS: PB2	QEH91772.1:p.Pro579Thr
CA04_NA mapping	882	SNV	T	C	95	43309	0.219354	Gene: NA, CDS: NA	QEH91764.1:p.Cys292Arg
CA04_HA mapping	528	Deletion	A	-	57	26147	0.217998	CDS: HA, Gene: HA, Mature peptide: Mature peptide	QEH91773.1:p.Gly172fs
CA04_NA mapping	1159	SNV	A	G	95	43580	0.21799	Gene: NA, CDS: NA	QEH91764.1:p.Asp384Gly
CA04_M mapping	547	SNV	A	G	190	87163	0.217982	Gene: M2, Gene: M1, CDS: M1
CA04_HA mapping	1352	SNV	T	C	58	26619	0.217889	CDS: HA, Gene: HA, Mature peptide: Mature peptide
CA04_HA mapping	319	SNV	C	T	59	27406	0.215281	CDS: HA, Gene: HA, Mature peptide: Mature peptide	QEH91773.1:p.Pro100Leu
CA04_PB2 mapping	231	SNV	A	G	27	12555	0.215054	Gene: PB2, CDS: PB2
CA04_NS mapping	857	Deletion	A	-	40	18631	0.214696
CA04_M mapping	252	SNV	T	C	179	83656	0.213972	Gene: M2, Gene: M1, CDS: M1	QEH91767.1:p.Val80Ala
CA04_NP mapping	809	SNV	T	C	94	44126	0.213026	Gene: NP, CDS: NP	QEH91774.1:p.Leu259Pro
CA04_NA mapping	606	SNV	A	C	94	44233	0.212511	Gene: NA, CDS: NA	QEH91764.1:p.Asn200His
CA04_PA mapping	970	SNV	C	T	15	7073	0.212074	Gene: PA, CDS: PA	QEH91765.1:p.Pro320Ser
CA04_NA mapping	150	SNV	A	G	69	32549	0.211988	Gene: NA, CDS: NA	QEH91764.1:p.Thr48Ala
CA04_PB2 mapping	82	SNV	A	G	82	38693	0.211925	Gene: PB2, CDS: PB2	QEH91772.1:p.Thr23Ala
CA04_NA mapping	670	SNV	A	G	92	43561	0.211198	Gene: NA, CDS: NA	QEH91764.1:p.Asn221Ser
CA04_HA mapping	722	SNV	A	G	48	22751	0.21098	CDS: HA, Gene: HA, Mature peptide: Mature peptide
CA04_NA mapping	689	SNV	A	G	94	44962	0.209065	Gene: NA, CDS: NA
CA04_PB2 mapping	1021	SNV	T	A	11	5280	0.208333	Gene: PB2, CDS: PB2	QEH91772.1:p.Ser336Thr
CA04_NP mapping	489	SNV	A	G	102	48995	0.208185	Gene: NP, CDS: NP
CA04_HA mapping	1168	SNV	A	G	60	28826	0.208145	CDS: HA, Gene: HA, Mature peptide: Mature peptide	QEH91773.1:p.Lys383Arg
CA04_HA mapping	178	SNV	A	G	52	24983	0.208142	CDS: HA, Gene: HA, Mature peptide: Mature peptide	QEH91773.1:p.Lys53Arg
CA04_PA mapping	1328	SNV	C	T	15	7223	0.20767	Gene: PA, CDS: PA	QEH91765.1:p.Ala439Val
CA04_NP mapping	351	SNV	A	G	96	46548	0.206239	Gene: NP, CDS: NP
CA04_NA mapping	1010	SNV	T	C	94	45621	0.206045	Gene: NA, CDS: NA
CA04_NP mapping	1086	SNV	A	G	64	31174	0.205299	Gene: NP, CDS: NP
CA04_HA mapping	206	SNV	A	G	51	24867	0.205091	CDS: HA, Gene: HA, Mature peptide: Mature peptide
CA_04_PB1 mapping	674	SNV	C	G	11	5377	0.204575	CDS: PB1, Gene: PB1	QEH91769.1:p.Ala221Gly
CA04_M mapping	726	SNV	A	G	167	82301	0.202914	Gene: M2, Gene: M1, CDS: M1	QEH91767.1:p.Gln238Arg
CA_04_PB1 mapping	179	SNV	C	T	12	5915	0.202874	CDS: PB1, Gene: PB1, Gene: PB1-F2, Misc. feature: nonfunctional PB1-F2 protein due to mutation	QEH91769.1:p.Thr56Met
CA04_HA mapping	1256	SNV	A	G	64	31644	0.20225	CDS: HA, Gene: HA, Mature peptide: Mature peptide
CA04_NP mapping	253	SNV	A	G	87	43022	0.202222	Gene: NP, CDS: NP	QEH91774.1:p.Arg74Gly
CA04_PA mapping	515	SNV	G	A	11	5463	0.201355	Gene: PA, Gene: PA-X, CDS: PA, CDS: PA-X	QEH91766.1:p.Arg168Lys; QEH91765.1:p.Arg168Lys
CA04_NP mapping	1082	SNV	A	G	63	31382	0.200752	Gene: NP, CDS: NP	QEH91774.1:p.Lys350Arg
CA04_PB2 mapping	49	SNV	T	C	74	36866	0.200727	Gene: PB2, CDS: PB2	QEH91772.1:p.Ser12Pro
CA04_NP mapping	23	SNV	A	G	55	27406	0.200686
CA_04_PB1 mapping	1695	SNV	C	T	17	8501	0.199976	CDS: PB1, Gene: PB1
CA04_PA mapping	183	SNV	G	A	14	7011	0.199686	Gene: PA, Gene: PA-X, CDS: PA, CDS: PA-X
CA04_PA mapping	1227	SNV	C	T	13	6519	0.199417	Gene: PA, CDS: PA
CA04_NA mapping	1155	SNV	A	G	91	45736	0.198968	Gene: NA, CDS: NA	QEH91764.1:p.Thr383Ala
CA04_PA mapping	1803	SNV	G	A	15	7584	0.197785	Gene: PA, CDS: PA
CA04_HA mapping	1539	SNV	T	C	47	23780	0.197645	CDS: HA, Gene: HA, Mature peptide: Mature peptide	QEH91773.1:p.Ser507Pro
CA04_NS mapping	53	SNV	T	C	169	86225	0.195999	Gene: NEP, Gene: NS1, CDS: NS1
CA04_HA mapping	108	SNV	A	G	40	20423	0.195858	CDS: HA, Gene: HA, Mature peptide: Mature peptide	QEH91773.1:p.Thr30Ala
CA04_PA mapping	932	SNV	C	T	14	7163	0.195449	Gene: PA, CDS: PA	QEH91765.1:p.Ala307Val
CA04_NS mapping	83	SNV	A	G	177	90703	0.195142	Gene: NEP, Gene: NS1, CDS: NS1
CA04_PB2 mapping	372	SNV	C	T	10	5130	0.194932	Gene: PB2, CDS: PB2
CA04_PB2 mapping	1425	SNV	C	T	12	6161	0.194774	Gene: PB2, CDS: PB2
CA_04_PB1 mapping	735	SNV	C	T	11	5648	0.194759	CDS: PB1, Gene: PB1
CA04_HA mapping	673	SNV	T	C	49	25161	0.194746	CDS: HA, Gene: HA, Mature peptide: Mature peptide	QEH91773.1:p.Val218Ala
CA04_PA mapping	1790	Deletion	AGAGC	-	15	7712	0.194502	Gene: PA, CDS: PA	QEH91765.1:p.Glu593fs
CA04_PB2 mapping	1750	SNV	C	T	15	7714	0.194452	Gene: PB2, CDS: PB2	QEH91772.1:p.Pro579Ser
CA04_NA mapping	1268	SNV	T	A	58	29853	0.194285	Gene: NA, CDS: NA
CA04_M mapping	17	SNV	A	G	74	38329	0.193065	Gene: M2, Gene: M1, CDS: M2, CDS: M1	QEH91768.1:p.Ser2Gly; QEH91767.1:p.Ser2Gly
CA_04_PB1 mapping	807	SNV	G	A	11	5699	0.193016	CDS: PB1, Gene: PB1
CA04_PA mapping	1337	SNV	G	T	14	7258	0.192891	Gene: PA, CDS: PA	QEH91765.1:p.Arg442Met
CA04_PB2 mapping	37	SNV	A	G	65	33722	0.192753	Gene: PB2, CDS: PB2	QEH91772.1:p.Arg8Gly
CA04_PA mapping	129	Deletion	CACA	-	20	10392	0.192456	Gene: PA, Gene: PA-X, CDS: PA, CDS: PA-X	QEH91765.1:p.Thr40fs; QEH91766.1:p.Thr40fs
CA04_NS mapping	49	SNV	A	G	160	83413	0.191817	Gene: NEP, Gene: NS1, CDS: NS1	QEH91770.1:p.Asp12Gly
CA04_NA mapping	1235	SNV	T	C	68	35452	0.191809	Gene: NA, CDS: NA
CA04_PB2 mapping	1825	SNV	C	A	13	6815	0.190756	Gene: PB2, CDS: PB2
CA04_HA mapping	707	SNV	G	A	43	22558	0.19062	CDS: HA, Gene: HA, Mature peptide: Mature peptide
CA04_NS mapping	152	SNV	A	G	168	88160	0.190563	Gene: NEP, Gene: NS1, CDS: NS1
CA04_PB2 mapping	199	SNV	A	G	40	21020	0.190295	Gene: PB2, CDS: PB2	QEH91772.1:p.Arg62Gly
CA_04_PB1 mapping	1495	Insertion	-	T	14	7358	0.190269	CDS: PB1, Gene: PB1	QEH91769.1:p.Tyr497fs
CA04_NS mapping	553	SNV	T	C	182	95853	0.189874	Gene: NEP, Gene: NS1, CDS: NEP, CDS: NS1	QEH91770.1:p.Val180Ala; QEH91771.1:p.Ser23Pro
CA04_PA mapping	1325	SNV	T	A	14	7374	0.189856	Gene: PA, CDS: PA	QEH91765.1:p.Ile438Asn
CA04_M mapping	748	SNV	A	G	148	77987	0.189775	Gene: M2, Gene: M1, CDS: M2, CDS: M1	QEH91768.1:p.Glu16Gly
CA04_PA mapping	1698	SNV	C	T	14	7378	0.189753	Gene: PA, CDS: PA
CA04_PB2 mapping	140	SNV	A	G	54	28481	0.1896	Gene: PB2, CDS: PB2	QEH91772.1:p.Asn42Ser
CA04_M mapping	882	SNV	A	G	166	87949	0.188746	Gene: M2, CDS: M2	QEH91768.1:p.Arg61Gly
CA04_NA mapping	1024	SNV	C	T	84	44519	0.188683	Gene: NA, CDS: NA	QEH91764.1:p.Ser339Leu
CA04_NA mapping	897	SNV	C	T	76	40291	0.188628	Gene: NA, CDS: NA	QEH91764.1:p.His297Tyr
CA04_HA mapping	1311	SNV	G	A	50	26550	0.188324	CDS: HA, Gene: HA, Mature peptide: Mature peptide	QEH91773.1:p.Gly431Ser
CA04_NP mapping	1442	SNV	A	G	71	37751	0.188074	Gene: NP, CDS: NP	QEH91774.1:p.Lys470Arg
CA04_HA mapping	145	SNV	C	T	44	23416	0.187906	CDS: HA, Gene: HA, Mature peptide: Mature peptide	QEH91773.1:p.Thr42Ile
CA04_HA mapping	143	SNV	A	G	43	22901	0.187765	CDS: HA, Gene: HA, Mature peptide: Mature peptide
CA04_NS mapping	839	SNV	T	C	48	25604	0.187471	Gene: NEP, CDS: NEP	QEH91771.1:p.Phe118Ser
CA04_PB2 mapping	1487	SNV	C	T	14	7469	0.187441	Gene: PB2, CDS: PB2	QEH91772.1:p.Thr491Met
CA04_PB2 mapping	2300	SNV	G	A	19	10152	0.187155
CA04_HA mapping	1118	SNV	C	T	41	22001	0.186355	CDS: HA, Gene: HA, Mature peptide: Mature peptide
CA04_PB2 mapping	1216	SNV	G	A	12	6443	0.186249	Gene: PB2, CDS: PB2	QEH91772.1:p.Ala401Thr
CA04_NA mapping	201	SNV	A	G	69	37053	0.18622	Gene: NA, CDS: NA	QEH91764.1:p.Thr65Ala
CA04_NS mapping	815	SNV	A	G	88	47274	0.186149	Gene: NEP, CDS: NEP	QEH91771.1:p.Glu110Gly
CA_04_PB1 mapping	152	SNV	A	C	12	6447	0.186133	CDS: PB1, Gene: PB1, Gene: PB1-F2, Misc. feature: nonfunctional PB1-F2 protein due to mutation	QEH91769.1:p.His47Pro
CA04_NS mapping	754	SNV	A	G	165	88924	0.185552	Gene: NEP, CDS: NEP	QEH91771.1:p.Thr90Ala
CA_04_PB1 mapping	1128	SNV	G	A	12	6488	0.184957	CDS: PB1, Gene: PB1	QEH91769.1:p.Met372Ile
CA04_NP mapping	74	SNV	A	G	66	35735	0.184693	Gene: NP, CDS: NP	QEH91774.1:p.Glu14Gly
CA04_PA mapping	1956	Deletion	TCTA	-	20	10840	0.184502	Gene: PA, CDS: PA	QEH91765.1:p.Leu649fs
CA04_PB2 mapping	132	SNV	A	G	68	36907	0.184247	Gene: PB2, CDS: PB2
CA04_PB2 mapping	1248	SNV	C	T	11	6027	0.182512	Gene: PB2, CDS: PB2
CA04_PA mapping	1956	SNV	T	C	19	10420	0.182342	Gene: PA, CDS: PA
CA04_NP mapping	902	SNV	A	G	85	46629	0.18229	Gene: NP, CDS: NP	QEH91774.1:p.Asp290Gly
CA04_M mapping	117	SNV	A	G	132	72533	0.181986	Gene: M2, Gene: M1, CDS: M1	QEH91767.1:p.Lys35Arg
CA_04_PB1 mapping	730	SNV	G	A	10	5509	0.181521	CDS: PB1, Gene: PB1	QEH91769.1:p.Ala240Thr
CA04_HA mapping	1273	Deletion	A	-	53	29262	0.181122	CDS: HA, Gene: HA, Mature peptide: Mature peptide	QEH91773.1:p.Arg420fs
CA04_PB2 mapping	93	SNV	C	T	78	43092	0.181008	Gene: PB2, CDS: PB2
CA04_NP mapping	1286	SNV	T	C	75	41464	0.18088	Gene: NP, CDS: NP	QEH91774.1:p.Leu418Pro
CA04_PA mapping	880	SNV	T	A	10	5538	0.180571	Gene: PA, CDS: PA	QEH91765.1:p.Leu290Ile
CA04_NP mapping	1491	SNV	T	C	52	28915	0.179837	Gene: NP, CDS: NP
CA04_PB2 mapping	604	SNV	A	T	10	5563	0.179759	Gene: PB2, CDS: PB2	QEH91772.1:p.Lys197*
CA04_NA mapping	921	SNV	T	C	77	43366	0.177558	Gene: NA, CDS: NA	QEH91764.1:p.Ser305Pro
CA04_PB2 mapping	138	SNV	G	A	57	32397	0.175942	Gene: PB2, CDS: PB2
CA04_PB2 mapping	1331	Deletion	A	-	9	5165	0.17425	Gene: PB2, CDS: PB2	QEH91772.1:p.Asp441fs
CA04_NP mapping	111	SNV	A	G	70	40553	0.172614	Gene: NP, CDS: NP
CA04_NP mapping	1489	SNV	T	C	49	28496	0.171954	Gene: NP, CDS: NP	QEH91774.1:p.Ser486Pro
CA04_NA mapping	231	SNV	G	A	66	38461	0.171602	Gene: NA, CDS: NA	QEH91764.1:p.Ala75Thr
CA04_PA mapping	947	SNV	A	C	12	7020	0.17094	Gene: PA, CDS: PA	QEH91765.1:p.Lys312Thr
CA04_HA mapping	1430	Deletion	A	-	46	27413	0.167804	CDS: HA, Gene: HA, Mature peptide: Mature peptide	QEH91773.1:p.Asn472fs
CA04_NA mapping	1127	SNV	G	T	68	40817	0.166597	Gene: NA, CDS: NA	QEH91764.1:p.Met373Ile
CA04_PB2 mapping	141	SNV	C	T	48	28881	0.166199	Gene: PB2, CDS: PB2
CA_04_PB1 mapping	1799	SNV	C	T	14	8444	0.165798	CDS: PB1, Gene: PB1	QEH91769.1:p.Pro596Leu
CA04_HA mapping	831	SNV	G	A	43	26074	0.164915	CDS: HA, Gene: HA, Mature peptide: Mature peptide	QEH91773.1:p.Ala271Thr
CA04_NA mapping	912	SNV	C	T	69	41918	0.164607	Gene: NA, CDS: NA	QEH91764.1:p.Pro302Ser
CA_04_PB1 mapping	1796	SNV	G	A	14	8564	0.163475	CDS: PB1, Gene: PB1	QEH91769.1:p.Gly595Glu
CA04_M mapping	58	SNV	C	T	94	57927	0.162273	Gene: M2, Gene: M1, CDS: M1
CA_04_PB1 mapping	2254	SNV	T	A	10	6195	0.161421	CDS: PB1, Gene: PB1	QEH91769.1:p.Ser748Thr
CA_04_PB1 mapping	1024	SNV	A	T	10	6222	0.16072	CDS: PB1, Gene: PB1	QEH91769.1:p.Ser338Cys
CA04_PB2 mapping	197	SNV	A	G	34	21287	0.159722	Gene: PB2, CDS: PB2	QEH91772.1:p.Lys61Arg
CA04_PB2 mapping	1375	SNV	A	C	9	5638	0.159631	Gene: PB2, CDS: PB2	QEH91772.1:p.Ile454Leu
CA04_HA mapping	707	SNV	G	T	36	22558	0.159589	CDS: HA, Gene: HA, Mature peptide: Mature peptide
CA_04_PB1 mapping	31	Deletion	CTACTTTTC	-	9	5661	0.158983	CDS: PB1, Gene: PB1	QEH91769.1:p.Leu8_Leu10del
CA04_HA mapping	410	SNV	G	A	46	28948	0.158906	CDS: HA, Gene: HA, Mature peptide: Mature peptide
CA04_PA mapping	1449	SNV	C	G	12	7566	0.158604	Gene: PA, CDS: PA	QEH91765.1:p.Asp479Glu
CA04_NA mapping	902	SNV	C	T	65	41116	0.158089	Gene: NA, CDS: NA
CA04_PB2 mapping	202	SNV	A	G	34	21656	0.157	Gene: PB2, CDS: PB2	QEH91772.1:p.Ile63Val
CA04_NP mapping	1161	SNV	C	T	75	48020	0.156185	Gene: NP, CDS: NP
CA04_PA mapping	1294	SNV	A	C	11	7097	0.154995	Gene: PA, CDS: PA	QEH91765.1:p.Ile428Leu
CA04_HA mapping	1550	SNV	A	C	35	22814	0.153415	CDS: HA, Gene: HA, Mature peptide: Mature peptide
CA04_HA mapping	1518	SNV	A	T	42	27537	0.152522	CDS: HA, Gene: HA, Mature peptide: Mature peptide	QEH91773.1:p.Thr500Ser
CA04_PB2 mapping	833	SNV	C	A	10	6633	0.150761	Gene: PB2, CDS: PB2	QEH91772.1:p.Ser273*
CA04_M mapping	28	SNV	C	T	71	47116	0.150692	Gene: M2, Gene: M1, CDS: M2, CDS: M1
CA04_HA mapping	286	SNV	C	T	40	26604	0.150353	CDS: HA, Gene: HA, Mature peptide: Mature peptide	QEH91773.1:p.Thr89Ile
CA04_PA mapping	74	SNV	T	C	18	12045	0.14944	Gene: PA, Gene: PA-X, CDS: PA, CDS: PA-X	QEH91766.1:p.Met21Thr; QEH91765.1:p.Met21Thr
CA04_HA mapping	296	SNV	A	C	38	25474	0.149172	CDS: HA, Gene: HA, Mature peptide: Mature peptide
CA04_NP mapping	565	SNV	G	A	74	49722	0.148827	Gene: NP, CDS: NP	QEH91774.1:p.Ala178Thr
CA04_PB2 mapping	611	SNV	C	A	8	5378	0.148754	Gene: PB2, CDS: PB2	QEH91772.1:p.Ala199Asp
CA04_HA mapping	628	SNV	C	T	38	25701	0.147854	CDS: HA, Gene: HA, Mature peptide: Mature peptide	QEH91773.1:p.Ala203Val
CA04_NP mapping	504	SNV	C	A	71	48081	0.147667	Gene: NP, CDS: NP
CA04_HA mapping	651	SNV	A	C	37	25220	0.146709	CDS: HA, Gene: HA, Mature peptide: Mature peptide	QEH91773.1:p.Asn211His
CA04_HA mapping	1140	SNV	C	A	35	23936	0.146223	CDS: HA, Gene: HA, Mature peptide: Mature peptide	QEH91773.1:p.Gln374Lys
CA04_HA mapping	319	SNV	C	A	39	27406	0.142305	CDS: HA, Gene: HA, Mature peptide: Mature peptide	QEH91773.1:p.Pro100His
CA04_PA mapping	1887	SNV	C	A	14	9863	0.141945	Gene: PA, CDS: PA
CA_04_PB1 mapping	1021	SNV	C	A	9	6343	0.141889	CDS: PB1, Gene: PB1	QEH91769.1:p.Leu337Met
CA04_PB2 mapping	193	Deletion	GACAAGAGAATAATG	-	33	24109	0.136878	Gene: PB2, CDS: PB2	QEH91772.1:p.Lys61_Asp65del
CA04_NP mapping	298	SNV	C	T	58	42472	0.136561	Gene: NP, CDS: NP	QEH91774.1:p.Pro89Ser
CA04_HA mapping	494	Deletion	A	-	35	25971	0.134766	CDS: HA, Gene: HA, Mature peptide: Mature peptide	QEH91773.1:p.Ser160fs
CA04_PB2 mapping	118	SNV	A	G	53	39353	0.134678	Gene: PB2, CDS: PB2	QEH91772.1:p.Thr35Ala
CA04_PB2 mapping	365	SNV	C	A	7	5224	0.133997	Gene: PB2, CDS: PB2	QEH91772.1:p.Thr117Asn
CA04_HA mapping	667	Deletion	T	-	34	25426	0.133721	CDS: HA, Gene: HA, Mature peptide: Mature peptide	QEH91773.1:p.Phe217fs
CA04_PB2 mapping	194	SNV	A	G	28	21397	0.130859	Gene: PB2, CDS: PB2	QEH91772.1:p.Asp60Gly
CA04_NP mapping	196	SNV	C	T	47	36227	0.129737	Gene: NP, CDS: NP	QEH91774.1:p.Arg55*
CA04_PA mapping	2062	Deletion	G	-	15	11599	0.129321	Gene: PA, CDS: PA	QEH91765.1:p.Leu686fs
CA04_HA mapping	890	SNV	C	A	32	24822	0.128918	CDS: HA, Gene: HA, Mature peptide: Mature peptide	QEH91773.1:p.His290Gln
CA04_PA mapping	1475	SNV	A	C	9	7007	0.128443	Gene: PA, CDS: PA	QEH91765.1:p.Lys488Thr
CA04_PA mapping	2200	Deletion	A	-	3	2341	0.12815
CA04_PB2 mapping	2119	SNV	A	C	27	21132	0.127768	Gene: PB2, CDS: PB2	QEH91772.1:p.Lys702Gln
CA_04_PB1 mapping	1903	SNV	T	A	13	10214	0.127276	CDS: PB1, Gene: PB1	QEH91769.1:p.Phe631Ile
CA_04_PB1 mapping	1295	SNV	A	C	8	6308	0.126823	CDS: PB1, Gene: PB1	QEH91769.1:p.Gln428Pro
CA04_PB2 mapping	219	SNV	A	T	18	14201	0.126752	Gene: PB2, CDS: PB2
CA04_HA mapping	823	SNV	C	A	33	26045	0.126704	CDS: HA, Gene: HA, Mature peptide: Mature peptide	QEH91773.1:p.Pro268Gln
CA04_PB2 mapping	1738	SNV	A	T	10	7947	0.125834	Gene: PB2, CDS: PB2	QEH91772.1:p.Met575Leu
CA04_PB2 mapping	837	SNV	A	T	8	6384	0.125313	Gene: PB2, CDS: PB2
CA_04_PB1 mapping	42	Deletion	A	-	7	5610	0.124777	CDS: PB1, Gene: PB1	QEH91769.1:p.Ile12fs
CA04_PB2 mapping	209	SNV	A	G	18	14461	0.124473	Gene: PB2, CDS: PB2	QEH91772.1:p.Asp65Gly
CA04_HA mapping	528	Insertion	-	A	32	26041	0.122883	CDS: HA, Gene: HA, Mature peptide: Mature peptide	QEH91773.1:p.Gly172fs
CA04_PA mapping	764	SNV	A	C	6	4927	0.121778	Gene: PA, CDS: PA	QEH91765.1:p.Lys251Thr
CA04_HA mapping	1158	SNV	G	T	33	27166	0.121475	CDS: HA, Gene: HA, Mature peptide: Mature peptide	QEH91773.1:p.Ala380Ser
CA04_PB2 mapping	204	Deletion	AATGGA	-	26	21511	0.120868	Gene: PB2, CDS: PB2	QEH91772.1:p.Asp65_Met66del
CA04_PB2 mapping	247	SNV	T	A	12	9950	0.120603	Gene: PB2, CDS: PB2	QEH91772.1:p.Trp78Arg
CA04_HA mapping	729	SNV	G	T	27	22664	0.119132	CDS: HA, Gene: HA, Mature peptide: Mature peptide	QEH91773.1:p.Val237Leu
CA04_HA mapping	1086	Deletion	G	-	19	16099	0.11802	CDS: HA, Gene: HA, Mature peptide: Mature peptide	QEH91773.1:p.Trp358fs
CA04_NA mapping	945	SNV	C	A	56	47485	0.117932	Gene: NA, CDS: NA	QEH91764.1:p.Gln313Lys
CA04_PA mapping	1612	Deletion	C	-	8	6813	0.117423	Gene: PA, CDS: PA	QEH91765.1:p.Pro534fs
CA04_PB2 mapping	109	Deletion	A	-	49	41856	0.117068	Gene: PB2, CDS: PB2	QEH91772.1:p.Lys33fs
CA_04_PB1 mapping	573	Deletion	A	-	6	5174	0.115964	CDS: PB1, Gene: PB1	QEH91769.1:p.Arg189fs
CA04_PB2 mapping	2061	SNV	C	G	13	11353	0.114507	Gene: PB2, CDS: PB2
CA04_PA mapping	132	SNV	A	G	11	9684	0.113589	Gene: PA, Gene: PA-X, CDS: PA, CDS: PA-X
CA04_PA mapping	149	SNV	T	G	9	7956	0.113122	Gene: PA, Gene: PA-X, CDS: PA, CDS: PA-X	QEH91766.1:p.Phe46Cys; QEH91765.1:p.Phe46Cys
CA04_HA mapping	1554	Insertion	-	T	26	22987	0.113107	CDS: HA, Gene: HA, Mature peptide: Mature peptide	QEH91773.1:p.Leu512fs
CA_04_PB1 mapping	148	SNV	A	G	7	6204	0.11283	CDS: PB1, Gene: PB1, Gene: PB1-F2, Misc. feature: nonfunctional PB1-F2 protein due to mutation	QEH91769.1:p.Thr46Ala
CA04_PA mapping	152	Deletion	T	-	9	7981	0.112768	Gene: PA, Gene: PA-X, CDS: PA, CDS: PA-X	QEH91765.1:p.Met47fs; QEH91766.1:p.Met47fs
CA04_PA mapping	936	SNV	C	A	8	7099	0.112692	Gene: PA, CDS: PA
CA04_NA mapping	881	SNV	G	A	49	43523	0.112584	Gene: NA, CDS: NA
CA_04_PB1 mapping	1544	SNV	G	T	9	7999	0.112514	CDS: PB1, Gene: PB1	QEH91769.1:p.Ser511Ile
CA04_PA mapping	1914	SNV	G	C	11	9781	0.112463	Gene: PA, CDS: PA
CA04_PA mapping	1959	SNV	A	G	12	10697	0.112181	Gene: PA, CDS: PA
CA04_HA mapping	1202	SNV	C	A	33	29516	0.111804	CDS: HA, Gene: HA, Mature peptide: Mature peptide	QEH91773.1:p.Asn394Lys
CA_04_PB1 mapping	2279	Deletion	A	-	4	3617	0.110589	CDS: PB1, Gene: PB1	QEH91769.1:p.Lys757fs
CA04_HA mapping	1508	SNV	C	A	29	26302	0.110258	CDS: HA, Gene: HA, Mature peptide: Mature peptide
CA04_PB2 mapping	201	SNV	A	G	24	21770	0.110243	Gene: PB2, CDS: PB2
CA04_PA mapping	1790	SNV	A	G	8	7265	0.110117	Gene: PA, CDS: PA	QEH91765.1:p.Glu593Gly
CA04_PA mapping	1326	SNV	C	A	8	7313	0.109394	Gene: PA, CDS: PA
CA_04_PB1 mapping	1495	SNV	T	C	8	7391	0.10824	CDS: PB1, Gene: PB1	QEH91769.1:p.Phe495Leu
CA_04_PB1 mapping	2088	SNV	C	A	9	8509	0.10577	CDS: PB1, Gene: PB1	QEH91769.1:p.Cys692*
CA04_PB2 mapping	2118	Deletion	C	-	22	21128	0.104127	Gene: PB2, CDS: PB2	QEH91772.1:p.Asp701fs
CA04_PB2 mapping	210	SNV	C	G	15	14483	0.10357	Gene: PB2, CDS: PB2	QEH91772.1:p.Asp65Glu
CA04_HA mapping	1430	Insertion	-	A	28	27095	0.10334	CDS: HA, Gene: HA, Mature peptide: Mature peptide	QEH91773.1:p.Asn472fs
CA04_PA mapping	1611	SNV	G	T	7	6822	0.102609	Gene: PA, CDS: PA	QEH91765.1:p.Glu533Asp
CA04_HA mapping	1682	SNV	G	C	21	20656	0.101665	CDS: HA, Gene: HA, Mature peptide: Mature peptide	QEH91773.1:p.Met554Ile
CA04_PB2 mapping	250	Deletion	A	-	10	9885	0.101163	Gene: PB2, CDS: PB2	QEH91772.1:p.Ser79fs
CA04_NP mapping	678	SNV	A	C	47	46687	0.10067	Gene: NP, CDS: NP

## Sheet: 7786-NS-5D_L004 (paired, tr...
Mapping	Reference Position	Type	Reference	Allele	Count	Coverage	Frequency	Overlapping annotations	Amino acid change
CA04_HA mapping	550	SNV	A	C	11525	14617	78.8465	CDS: HA, Gene: HA, Mature peptide: Mature peptide	QEH91773.1:p.Lys177Thr
CA04_HA mapping	456	SNV	G	A	10997	13961	78.7694	CDS: HA, Gene: HA, Mature peptide: Mature peptide	QEH91773.1:p.Asp146Asn
CA_04_PB1 mapping	241	SNV	A	G	16744	21529	77.7742	CDS: PB1, Gene: PB1, Gene: PB1-F2, Misc. feature: nonfunctional PB1-F2 protein due to mutation	QEH91769.1:p.Asn77Asp
CA_04_PB1 mapping	1029	SNV	G	A	25227	32542	77.5214	CDS: PB1, Gene: PB1	QEH91769.1:p.Met339Ile
CA04_PA mapping	1849	SNV	G	A	3358	11084	30.2959	Gene: PA, CDS: PA	QEH91765.1:p.Glu613Lys
CA04_HA mapping	1694	SNV	G	A	1784	8914	20.0135	CDS: HA, Gene: HA, Mature peptide: Mature peptide
CA04_M mapping	909	SNV	G	A	13696	72683	18.8435	Gene: M2, CDS: M2	QEH91768.1:p.Glu70Lys
CA04_PB2 mapping	921	SNV	A	G	1672	11851	14.1085	Gene: PB2, CDS: PB2
CA04_NA mapping	530	SNV	T	A	2382	18841	12.6426	Gene: NA, CDS: NA	QEH91764.1:p.Phe174Leu
CA04_HA mapping	849	SNV	A	C	1772	15371	11.5282	CDS: HA, Gene: HA, Mature peptide: Mature peptide	QEH91773.1:p.Asn277His
CA04_NA mapping	1127	SNV	G	A	2045	17988	11.3687	Gene: NA, CDS: NA	QEH91764.1:p.Met373Ile
CA04_PB2 mapping	251	SNV	G	A	876	10635	8.23695	Gene: PB2, CDS: PB2	QEH91772.1:p.Ser79Asn
CA04_NP mapping	928	SNV	G	A	3109	40250	7.72422	Gene: NP, CDS: NP	QEH91774.1:p.Val299Ile
CA04_HA mapping	1387	SNV	A	G	811	14110	5.7477	CDS: HA, Gene: HA, Mature peptide: Mature peptide	QEH91773.1:p.Asp456Gly
CA04_HA mapping	322	SNV	G	T	965	16809	5.74097	CDS: HA, Gene: HA, Mature peptide: Mature peptide	QEH91773.1:p.Ser101Ile
CA04_NP mapping	1439	Insertion	-	A	1659	31236	5.31118	Gene: NP, CDS: NP	QEH91774.1:p.Ala471fs
CA04_NP mapping	433	SNV	A	G	2049	48271	4.24478	Gene: NP, CDS: NP	QEH91774.1:p.Thr134Ala
CA04_PA mapping	1361	SNV	T	C	536	12643	4.2395	Gene: PA, CDS: PA	QEH91765.1:p.Val450Ala
CA_04_PB1 mapping	671	SNV	G	A	1240	29399	4.21783	CDS: PB1, Gene: PB1	QEH91769.1:p.Arg220Lys
CA04_PB2 mapping	997	SNV	T	C	433	10786	4.01446	Gene: PB2, CDS: PB2	QEH91772.1:p.Phe328Leu
CA04_PB2 mapping	1915	SNV	T	C	464	12269	3.78189	Gene: PB2, CDS: PB2	QEH91772.1:p.Ser634Pro
CA04_M mapping	638	SNV	A	G	3358	89570	3.74902	Gene: M2, Gene: M1, CDS: M1	QEH91767.1:p.Thr209Ala
CA_04_PB1 mapping	1126	SNV	A	G	1109	31887	3.47791	CDS: PB1, Gene: PB1	QEH91769.1:p.Met372Val
CA04_NS mapping	717	SNV	G	A	2285	66126	3.45552	Gene: NEP, CDS: NEP
CA_04_PB1 mapping	339	SNV	A	G	932	28318	3.29119	CDS: PB1, Gene: PB1, Gene: PB1-F2, Misc. feature: nonfunctional PB1-F2 protein due to mutation
CA04_NA mapping	849	SNV	T	C	609	19690	3.09294	Gene: NA, CDS: NA	QEH91764.1:p.Cys281Arg
CA04_NA mapping	249	SNV	G	A	590	19154	3.0803	Gene: NA, CDS: NA	QEH91764.1:p.Val81Ile
CA04_HA mapping	1253	SNV	T	C	531	17766	2.98886	CDS: HA, Gene: HA, Mature peptide: Mature peptide
CA04_HA mapping	1605	SNV	C	T	425	14548	2.92136	CDS: HA, Gene: HA, Mature peptide: Mature peptide	QEH91773.1:p.Gln529*
CA_04_PB1 mapping	1495	Deletion	T	-	980	37595	2.60673	CDS: PB1, Gene: PB1	QEH91769.1:p.Tyr497fs
CA_04_PB1 mapping	1572	SNV	A	C	1041	40030	2.60055	CDS: PB1, Gene: PB1
CA04_NS mapping	101	SNV	T	C	1971	77871	2.53111	Gene: NEP, Gene: NS1, CDS: NS1
CA04_NS mapping	293	SNV	G	A	1991	80204	2.48242	Gene: NEP, Gene: NS1, CDS: NS1	QEH91770.1:p.Met93Ile
CA04_PA mapping	883	SNV	A	G	254	10232	2.48241	Gene: PA, CDS: PA	QEH91765.1:p.Ser291Gly
CA04_NS mapping	190	SNV	T	C	1656	69699	2.37593	Gene: NEP, Gene: NS1, CDS: NS1	QEH91770.1:p.Leu59Pro
CA04_NS mapping	211	SNV	A	G	1644	70263	2.33978	Gene: NEP, Gene: NS1, CDS: NS1	QEH91770.1:p.Glu66Gly
CA_04_PB1 mapping	1760	SNV	C	T	928	40010	2.31942	CDS: PB1, Gene: PB1	QEH91769.1:p.Thr583Ile
CA_04_PB1 mapping	2275	SNV	C	T	189	8289	2.28013	CDS: PB1, Gene: PB1	QEH91769.1:p.Arg755Trp
CA04_NS mapping	689	SNV	A	G	1425	64037	2.22528	Gene: NEP, CDS: NEP	QEH91771.1:p.Gln68Arg
CA04_HA mapping	6	SNV	A	G	74	3379	2.19
CA04_PB2 mapping	283	SNV	A	G	257	11793	2.17926	Gene: PB2, CDS: PB2	QEH91772.1:p.Met90Val
CA04_PB2 mapping	1126	SNV	A	T	266	12243	2.17267	Gene: PB2, CDS: PB2	QEH91772.1:p.Thr371Ser
CA_04_PB1 mapping	685	SNV	A	G	565	29455	1.91818	CDS: PB1, Gene: PB1	QEH91769.1:p.Asn225Asp
CA_04_PB1 mapping	197	SNV	G	A	370	20175	1.83395	CDS: PB1, Gene: PB1, Gene: PB1-F2, Misc. feature: nonfunctional PB1-F2 protein due to mutation	QEH91769.1:p.Gly62Asp
CA04_HA mapping	940	SNV	T	C	234	13172	1.7765	CDS: HA, Gene: HA, Mature peptide: Mature peptide	QEH91773.1:p.Leu307Pro
CA_04_PB1 mapping	1767	Deletion	A	-	688	39161	1.75685	CDS: PB1, Gene: PB1	QEH91769.1:p.Val587fs
CA04_NP mapping	576	SNV	T	C	706	40577	1.7399	Gene: NP, CDS: NP
CA04_NP mapping	1498	SNV	T	C	383	22283	1.7188	Gene: NP, CDS: NP	QEH91774.1:p.Phe489Leu
CA04_PB2 mapping	945	SNV	A	G	213	12677	1.68021	Gene: PB2, CDS: PB2	QEH91772.1:p.Ile310Met
CA04_NP mapping	342	SNV	G	A	665	39784	1.67153	Gene: NP, CDS: NP
CA04_PA mapping	168	SNV	T	C	146	8850	1.64972	Gene: PA, Gene: PA-X, CDS: PA, CDS: PA-X
CA04_PB2 mapping	1066	SNV	A	G	176	10728	1.64057	Gene: PB2, CDS: PB2	QEH91772.1:p.Thr351Ala
CA04_PA mapping	106	SNV	A	G	161	10034	1.60454	Gene: PA, Gene: PA-X, CDS: PA, CDS: PA-X	QEH91766.1:p.Thr32Ala; QEH91765.1:p.Thr32Ala
CA04_NP mapping	1371	SNV	A	G	440	27539	1.59773	Gene: NP, CDS: NP
CA_04_PB1 mapping	48	SNV	T	C	125	8077	1.5476	CDS: PB1, Gene: PB1
CA04_PB2 mapping	1644	SNV	G	A	203	13199	1.538	Gene: PB2, CDS: PB2
CA04_PA mapping	1778	SNV	T	C	185	12078	1.53171	Gene: PA, CDS: PA	QEH91765.1:p.Leu589Pro
CA04_NA mapping	1155	SNV	A	G	308	20167	1.52725	Gene: NA, CDS: NA	QEH91764.1:p.Thr383Ala
CA04_NP mapping	1530	SNV	A	G	62	4198	1.47689	Gene: NP, CDS: NP	QEH91774.1:p.*499Trp
CA04_PB2 mapping	2229	SNV	A	G	39	2665	1.46341	Gene: PB2, CDS: PB2
CA_04_PB1 mapping	1150	SNV	T	C	467	31968	1.46084	CDS: PB1, Gene: PB1	QEH91769.1:p.Tyr380His
CA04_NA mapping	117	SNV	T	C	283	19637	1.44116	Gene: NA, CDS: NA	QEH91764.1:p.Ser37Pro
CA04_HA mapping	660	SNV	A	G	202	15169	1.33166	CDS: HA, Gene: HA, Mature peptide: Mature peptide	QEH91773.1:p.Thr214Ala
CA04_PA mapping	1151	SNV	A	G	164	12591	1.30252	Gene: PA, CDS: PA	QEH91765.1:p.Asp380Gly
CA04_PB2 mapping	494	SNV	A	G	138	11285	1.22286	Gene: PB2, CDS: PB2	QEH91772.1:p.Gln160Arg
CA04_PA mapping	169	SNV	T	C	107	8790	1.21729	Gene: PA, Gene: PA-X, CDS: PA, CDS: PA-X	QEH91765.1:p.Phe53Leu; QEH91766.1:p.Phe53Leu
CA04_PB2 mapping	92	SNV	A	G	115	9618	1.19567	Gene: PB2, CDS: PB2	QEH91772.1:p.Asp26Gly
CA04_PB2 mapping	1893	SNV	A	G	153	13227	1.15672	Gene: PB2, CDS: PB2
CA_04_PB1 mapping	1824	SNV	T	C	489	42349	1.15469	CDS: PB1, Gene: PB1
CA04_NS mapping	362	SNV	C	A	1009	87590	1.15196	Gene: NEP, Gene: NS1, CDS: NS1	QEH91770.1:p.Cys116*
CA04_M mapping	52	SNV	T	C	593	51873	1.14318	Gene: M2, Gene: M1, CDS: M1
CA_04_PB1 mapping	275	SNV	T	C	297	26185	1.13424	CDS: PB1, Gene: PB1, Gene: PB1-F2, Misc. feature: nonfunctional PB1-F2 protein due to mutation	QEH91769.1:p.Val88Ala
CA_04_PB1 mapping	565	SNV	T	C	306	27088	1.12965	CDS: PB1, Gene: PB1	QEH91769.1:p.Phe185Leu
CA04_PA mapping	905	SNV	A	G	122	11132	1.09594	Gene: PA, CDS: PA	QEH91765.1:p.Glu298Gly
CA04_NS mapping	188	SNV	T	C	762	69868	1.09063	Gene: NEP, Gene: NS1, CDS: NS1
CA04_PA mapping	137	SNV	T	C	109	10006	1.08935	Gene: PA, Gene: PA-X, CDS: PA, CDS: PA-X	QEH91765.1:p.Leu42Ser; QEH91766.1:p.Leu42Ser
CA04_M mapping	392	SNV	T	C	946	87768	1.07784	Gene: M2, Gene: M1, CDS: M1	QEH91767.1:p.Cys127Arg
CA_04_PB1 mapping	2279	SNV	A	G	85	8015	1.06051	CDS: PB1, Gene: PB1	QEH91769.1:p.Gln756Arg
CA04_PA mapping	465	SNV	T	C	110	10917	1.0076	Gene: PA, Gene: PA-X, CDS: PA, CDS: PA-X
CA_04_PB1 mapping	186	SNV	C	T	202	20325	0.99385	CDS: PB1, Gene: PB1, Gene: PB1-F2, Misc. feature: nonfunctional PB1-F2 protein due to mutation
CA04_NA mapping	63	SNV	A	G	173	17510	0.988007	Gene: NA, CDS: NA	QEH91764.1:p.Met19Val
CA_04_PB1 mapping	538	SNV	A	G	273	27759	0.983465	CDS: PB1, Gene: PB1	QEH91769.1:p.Lys176Glu
CA04_NA mapping	1360	SNV	A	G	89	9103	0.9777	Gene: NA, CDS: NA	QEH91764.1:p.Asp451Gly
CA_04_PB1 mapping	708	SNV	G	A	289	29938	0.965328	CDS: PB1, Gene: PB1
CA_04_PB1 mapping	2167	SNV	G	A	217	22760	0.953427	CDS: PB1, Gene: PB1	QEH91769.1:p.Val719Met
CA04_PB2 mapping	837	SNV	A	G	121	12950	0.934363	Gene: PB2, CDS: PB2
CA04_NA mapping	1002	SNV	A	G	185	20018	0.924168	Gene: NA, CDS: NA	QEH91764.1:p.Thr332Ala
CA_04_PB1 mapping	1492	SNV	A	G	345	37473	0.920663	CDS: PB1, Gene: PB1	QEH91769.1:p.Ser494Gly
CA04_HA mapping	1109	SNV	T	C	103	11263	0.914499	CDS: HA, Gene: HA, Mature peptide: Mature peptide
CA_04_PB1 mapping	455	SNV	A	G	280	31003	0.903138	CDS: PB1, Gene: PB1	QEH91769.1:p.Glu148Gly
CA_04_PB1 mapping	875	SNV	A	G	276	30596	0.902079	CDS: PB1, Gene: PB1	QEH91769.1:p.Lys288Arg
CA04_NA mapping	731	SNV	A	G	184	20592	0.893551	Gene: NA, CDS: NA
CA04_M mapping	489	SNV	A	G	789	88357	0.892968	Gene: M2, Gene: M1, CDS: M1	QEH91767.1:p.His159Arg
CA04_M mapping	923	SNV	A	G	524	58865	0.890172	Gene: M2, CDS: M2
CA_04_PB1 mapping	1284	SNV	G	A	267	30179	0.884721	CDS: PB1, Gene: PB1
CA04_NA mapping	1022	SNV	A	G	184	20952	0.878198	Gene: NA, CDS: NA
CA04_PB2 mapping	256	SNV	A	G	93	10686	0.870298	Gene: PB2, CDS: PB2	QEH91772.1:p.Thr81Ala
CA04_PA mapping	1163	SNV	G	T	110	12673	0.867987	Gene: PA, CDS: PA	QEH91765.1:p.Cys384Phe
CA_04_PB1 mapping	1251	SNV	C	T	247	28756	0.858951	CDS: PB1, Gene: PB1
CA04_M mapping	756	SNV	T	C	634	74472	0.851327	Gene: M2, Gene: M1, CDS: M2, CDS: M1	QEH91768.1:p.Cys19Arg; QEH91767.1:p.Met248Thr
CA04_NP mapping	463	SNV	A	G	368	43419	0.847555	Gene: NP, CDS: NP	QEH91774.1:p.Asn144Asp
CA04_NA mapping	1224	SNV	T	C	127	15094	0.841394	Gene: NA, CDS: NA	QEH91764.1:p.Phe406Leu
CA04_PA mapping	2182	SNV	T	C	31	3695	0.838972
CA04_PA mapping	244	SNV	A	G	90	10733	0.838535	Gene: PA, Gene: PA-X, CDS: PA, CDS: PA-X	QEH91765.1:p.Ile78Val; QEH91766.1:p.Ile78Val
CA_04_PB1 mapping	2246	SNV	A	G	129	15697	0.821813	CDS: PB1, Gene: PB1	QEH91769.1:p.Lys745Arg
CA04_HA mapping	1451	SNV	T	C	130	15895	0.817867	CDS: HA, Gene: HA, Mature peptide: Mature peptide
CA04_NP mapping	1108	SNV	T	C	227	27936	0.812572	Gene: NP, CDS: NP	QEH91774.1:p.Ser359Pro
CA_04_PB1 mapping	2218	SNV	A	G	143	18040	0.792683	CDS: PB1, Gene: PB1	QEH91769.1:p.Lys736Glu
CA04_PA mapping	87	SNV	G	A	83	10499	0.790551	Gene: PA, Gene: PA-X, CDS: PA, CDS: PA-X
CA04_NS mapping	112	SNV	T	C	635	80743	0.786446	Gene: NEP, Gene: NS1, CDS: NS1	QEH91770.1:p.Leu33Pro
CA04_NA mapping	1309	SNV	A	G	108	13824	0.78125	Gene: NA, CDS: NA	QEH91764.1:p.Asn434Ser
CA04_HA mapping	1010	SNV	A	G	95	12240	0.776144	CDS: HA, Gene: HA, Mature peptide: Mature peptide
CA04_PA mapping	1641	SNV	T	C	92	12090	0.760959	Gene: PA, CDS: PA
CA04_NS mapping	163	SNV	T	C	511	68004	0.751426	Gene: NEP, Gene: NS1, CDS: NS1	QEH91770.1:p.Leu50Pro
CA04_M mapping	428	SNV	A	G	637	85371	0.746155	Gene: M2, Gene: M1, CDS: M1	QEH91767.1:p.Thr139Ala
CA04_PB2 mapping	241	SNV	A	G	77	10355	0.743602	Gene: PB2, CDS: PB2	QEH91772.1:p.Thr76Ala
CA_04_PB1 mapping	20	SNV	T	C	52	6993	0.743601	CDS: PB1, Gene: PB1	QEH91769.1:p.Val3Ala
CA04_NP mapping	984	SNV	A	G	273	37200	0.733871	Gene: NP, CDS: NP
CA04_PB2 mapping	1467	SNV	A	G	88	12004	0.733089	Gene: PB2, CDS: PB2
CA04_HA mapping	486	SNV	G	A	112	15336	0.730308	CDS: HA, Gene: HA, Mature peptide: Mature peptide	QEH91773.1:p.Ala156Thr
CA04_PA mapping	717	SNV	A	G	70	9755	0.717581	Gene: PA, CDS: PA
CA04_PB2 mapping	2117	SNV	A	G	68	9678	0.702625	Gene: PB2, CDS: PB2	QEH91772.1:p.Asp701Gly
CA04_NP mapping	1536	SNV	A	G	24	3445	0.696662
CA04_M mapping	510	SNV	C	T	591	85270	0.693093	Gene: M2, Gene: M1, CDS: M1	QEH91767.1:p.Ala166Val
CA04_PB2 mapping	1849	SNV	A	G	96	13935	0.688913	Gene: PB2, CDS: PB2	QEH91772.1:p.Thr612Ala
CA_04_PB1 mapping	1265	SNV	T	C	210	30742	0.683105	CDS: PB1, Gene: PB1	QEH91769.1:p.Val418Ala
CA04_NA mapping	500	SNV	T	C	108	16061	0.672436	Gene: NA, CDS: NA
CA04_PA mapping	1034	SNV	T	C	80	12038	0.664562	Gene: PA, CDS: PA	QEH91765.1:p.Val341Ala
CA04_PA mapping	2080	SNV	A	G	50	7576	0.659979	Gene: PA, CDS: PA	QEH91765.1:p.Ile690Val
CA04_NP mapping	1334	SNV	A	G	190	28869	0.658145	Gene: NP, CDS: NP	QEH91774.1:p.Glu434Gly
CA04_PB2 mapping	1936	SNV	A	G	76	11582	0.656191	Gene: PB2, CDS: PB2	QEH91772.1:p.Arg641Gly
CA04_M mapping	664	SNV	A	G	590	89953	0.655898	Gene: M2, Gene: M1, CDS: M1
CA04_PA mapping	565	SNV	A	G	81	12365	0.655075	Gene: PA, Gene: PA-X, CDS: PA, CDS: PA-X	QEH91766.1:p.Arg185Gly; QEH91765.1:p.Arg185Gly
CA_04_PB1 mapping	1776	SNV	G	A	268	41364	0.647906	CDS: PB1, Gene: PB1
CA_04_PB1 mapping	917	SNV	T	C	207	31990	0.647077	CDS: PB1, Gene: PB1	QEH91769.1:p.Ile302Thr
CA04_NS mapping	261	SNV	T	C	521	80724	0.645409	Gene: NEP, Gene: NS1, CDS: NS1	QEH91770.1:p.Ser83Pro
CA_04_PB1 mapping	1240	SNV	G	A	185	28917	0.639762	CDS: PB1, Gene: PB1	QEH91769.1:p.Gly410Ser
CA_04_PB1 mapping	336	SNV	T	C	181	28353	0.63838	CDS: PB1, Gene: PB1, Gene: PB1-F2, Misc. feature: nonfunctional PB1-F2 protein due to mutation
CA04_HA mapping	432	SNV	A	G	101	16095	0.627524	CDS: HA, Gene: HA, Mature peptide: Mature peptide	QEH91773.1:p.Ser138Gly
CA04_NP mapping	431	SNV	T	C	303	48317	0.627108	Gene: NP, CDS: NP	QEH91774.1:p.Leu133Pro
CA04_PA mapping	1088	SNV	A	G	67	10840	0.618081	Gene: PA, CDS: PA	QEH91765.1:p.Asn359Ser
CA04_NA mapping	542	SNV	T	C	114	18496	0.616349	Gene: NA, CDS: NA
CA04_PB2 mapping	587	SNV	A	G	67	10986	0.609867	Gene: PB2, CDS: PB2	QEH91772.1:p.Glu191Gly
CA04_PB2 mapping	206	SNV	T	C	61	10069	0.60582	Gene: PB2, CDS: PB2	QEH91772.1:p.Met64Thr
CA04_M mapping	90	SNV	A	G	373	62200	0.599678	Gene: M2, Gene: M1, CDS: M1	QEH91767.1:p.Gln26Arg
CA04_HA mapping	991	SNV	T	C	77	12865	0.598523	CDS: HA, Gene: HA, Mature peptide: Mature peptide	QEH91773.1:p.Val324Ala
CA_04_PB1 mapping	545	SNV	A	G	169	28661	0.589651	CDS: PB1, Gene: PB1	QEH91769.1:p.Glu178Gly
CA04_M mapping	76	SNV	A	G	356	60429	0.589121	Gene: M2, Gene: M1, CDS: M1
CA_04_PB1 mapping	1903	SNV	T	C	264	45077	0.585665	CDS: PB1, Gene: PB1	QEH91769.1:p.Phe631Leu
CA04_NP mapping	564	SNV	T	C	253	43230	0.585242	Gene: NP, CDS: NP
CA04_PA mapping	1363	SNV	T	C	75	12873	0.582615	Gene: PA, CDS: PA	QEH91765.1:p.Ser451Pro
CA04_PB2 mapping	556	SNV	T	C	64	11025	0.580499	Gene: PB2, CDS: PB2	QEH91772.1:p.Ser181Pro
CA04_NP mapping	30	SNV	A	G	135	23322	0.578853
CA_04_PB1 mapping	1680	SNV	A	G	248	42887	0.578264	CDS: PB1, Gene: PB1
CA04_NA mapping	256	SNV	T	C	109	18930	0.575806	Gene: NA, CDS: NA	QEH91764.1:p.Val83Ala
CA04_NA mapping	32	SNV	A	G	61	10648	0.572878	Gene: NA, CDS: NA	QEH91764.1:p.Ile8Met
CA04_NA mapping	319	SNV	A	G	118	20826	0.566599	Gene: NA, CDS: NA	QEH91764.1:p.Asn104Ser
CA04_PB2 mapping	1488	SNV	G	A	71	12617	0.562733	Gene: PB2, CDS: PB2
CA04_NA mapping	349	SNV	T	C	116	20677	0.56101	Gene: NA, CDS: NA	QEH91764.1:p.Val114Ala
CA04_NP mapping	1290	SNV	T	C	187	33694	0.554995	Gene: NP, CDS: NP
CA04_NA mapping	1315	SNV	T	C	75	13718	0.546727	Gene: NA, CDS: NA	QEH91764.1:p.Ile436Thr
CA_04_PB1 mapping	127	SNV	A	G	97	17802	0.544883	CDS: PB1, Gene: PB1, Gene: PB1-F2, Misc. feature: nonfunctional PB1-F2 protein due to mutation	QEH91769.1:p.Thr39Ala
CA04_NA mapping	1308	SNV	A	G	75	13804	0.543321	Gene: NA, CDS: NA	QEH91764.1:p.Asn434Asp
CA04_NA mapping	385	SNV	C	T	113	21222	0.532466	Gene: NA, CDS: NA	QEH91764.1:p.Pro126Leu
CA04_NA mapping	866	SNV	T	C	100	18789	0.532226	Gene: NA, CDS: NA
CA04_NS mapping	506	SNV	T	C	448	84713	0.528844	Gene: NEP, Gene: NS1, CDS: NS1
CA04_PB2 mapping	1228	SNV	T	C	65	12396	0.524363	Gene: PB2, CDS: PB2	QEH91772.1:p.Ser405Pro
CA04_NS mapping	33	SNV	T	C	269	51853	0.518774	Gene: NEP, Gene: NS1, CDS: NEP, CDS: NS1	QEH91770.1:p.Ser7Pro; QEH91771.1:p.Ser7Pro
CA04_PB2 mapping	1870	SNV	C	T	68	13181	0.515894	Gene: PB2, CDS: PB2	QEH91772.1:p.Leu619Phe
CA04_NA mapping	309	SNV	A	G	106	20689	0.51235	Gene: NA, CDS: NA	QEH91764.1:p.Ser101Gly
CA04_M mapping	587	SNV	A	G	424	83830	0.505786	Gene: M2, Gene: M1, CDS: M1	QEH91767.1:p.Met192Val
CA04_PA mapping	1460	SNV	T	C	63	12536	0.502553	Gene: PA, CDS: PA	QEH91765.1:p.Ile483Thr
CA04_PB2 mapping	2133	SNV	A	G	44	8827	0.498471	Gene: PB2, CDS: PB2
CA04_PB2 mapping	2172	SNV	A	G	28	5625	0.497778	Gene: PB2, CDS: PB2
CA04_PA mapping	84	SNV	T	C	52	10490	0.49571	Gene: PA, Gene: PA-X, CDS: PA, CDS: PA-X
CA04_NP mapping	315	SNV	A	G	179	36303	0.493072	Gene: NP, CDS: NP
CA04_NP mapping	1268	SNV	T	C	191	38738	0.493056	Gene: NP, CDS: NP	QEH91774.1:p.Phe412Ser
CA04_HA mapping	107	SNV	A	G	59	11985	0.492282	CDS: HA, Gene: HA, Mature peptide: Mature peptide
CA04_PB2 mapping	209	SNV	A	G	51	10429	0.489021	Gene: PB2, CDS: PB2	QEH91772.1:p.Asp65Gly
CA04_PA mapping	385	SNV	A	G	47	9622	0.488464	Gene: PA, Gene: PA-X, CDS: PA, CDS: PA-X	QEH91766.1:p.Arg125Gly; QEH91765.1:p.Arg125Gly
CA_04_PB1 mapping	1010	SNV	T	C	159	32571	0.488164	CDS: PB1, Gene: PB1	QEH91769.1:p.Phe333Ser
CA04_PA mapping	1792	SNV	A	G	57	11677	0.488139	Gene: PA, CDS: PA	QEH91765.1:p.Ser594Gly
CA04_NP mapping	672	SNV	A	G	188	38679	0.486052	Gene: NP, CDS: NP
CA_04_PB1 mapping	2265	SNV	A	G	55	11336	0.48518	CDS: PB1, Gene: PB1
CA04_PB2 mapping	1643	SNV	A	G	64	13195	0.485032	Gene: PB2, CDS: PB2	QEH91772.1:p.Glu543Gly
CA04_HA mapping	1547	SNV	A	G	60	12373	0.484927	CDS: HA, Gene: HA, Mature peptide: Mature peptide
CA04_HA mapping	25	SNV	A	G	19	3939	0.482356	Signal peptide: Signal peptide, CDS: HA, Gene: HA	QEH91773.1:p.Lys2Arg
CA04_HA mapping	260	SNV	A	G	74	15359	0.481802	CDS: HA, Gene: HA, Mature peptide: Mature peptide
CA_04_PB1 mapping	1706	SNV	A	G	194	40382	0.480412	CDS: PB1, Gene: PB1	QEH91769.1:p.Asp565Gly
CA04_HA mapping	336	SNV	A	G	80	16715	0.478612	CDS: HA, Gene: HA, Mature peptide: Mature peptide	QEH91773.1:p.Thr106Ala
CA04_PB2 mapping	1086	SNV	T	C	52	10873	0.478249	Gene: PB2, CDS: PB2
CA04_PB2 mapping	139	SNV	A	G	41	8602	0.476633	Gene: PB2, CDS: PB2	QEH91772.1:p.Asn42Asp
CA04_M mapping	871	SNV	A	G	354	74376	0.47596	Gene: M2, CDS: M2	QEH91768.1:p.Tyr57Cys
CA_04_PB1 mapping	1376	SNV	A	G	129	27214	0.474021	CDS: PB1, Gene: PB1	QEH91769.1:p.Asn455Ser
CA04_NA mapping	1223	SNV	T	C	71	15014	0.472892	Gene: NA, CDS: NA
CA04_PB2 mapping	955	SNV	G	A	58	12312	0.471085	Gene: PB2, CDS: PB2	QEH91772.1:p.Ala314Thr
CA_04_PB1 mapping	67	SNV	A	G	40	8502	0.470478	CDS: PB1, Gene: PB1	QEH91769.1:p.Ser19Gly
CA04_PB2 mapping	850	SNV	T	G	58	12343	0.469902	Gene: PB2, CDS: PB2	QEH91772.1:p.Ser279Ala
CA04_PB2 mapping	1817	SNV	A	G	61	13181	0.462787	Gene: PB2, CDS: PB2	QEH91772.1:p.Gln601Arg
CA04_HA mapping	288	SNV	G	A	71	15447	0.459636	CDS: HA, Gene: HA, Mature peptide: Mature peptide	QEH91773.1:p.Ala90Thr
CA04_NA mapping	41	SNV	T	C	60	13101	0.45798	Gene: NA, CDS: NA
CA04_NA mapping	1107	SNV	T	C	77	16932	0.45476	Gene: NA, CDS: NA	QEH91764.1:p.Ser367Pro
CA04_PA mapping	1283	SNV	A	G	58	12799	0.45316	Gene: PA, CDS: PA	QEH91765.1:p.Glu424Gly
CA04_PB2 mapping	1041	SNV	A	G	47	10467	0.44903	Gene: PB2, CDS: PB2
CA04_NA mapping	218	SNV	C	A	82	18364	0.446526	Gene: NA, CDS: NA	QEH91764.1:p.Ser70Arg
CA04_NS mapping	637	SNV	A	G	302	67673	0.446264	Gene: NEP, Gene: NS1, CDS: NEP, CDS: NS1	QEH91771.1:p.Arg51Gly; QEH91770.1:p.Glu208Gly
CA_04_PB1 mapping	1106	SNV	G	A	140	31518	0.444191	CDS: PB1, Gene: PB1	QEH91769.1:p.Arg365Gln
CA04_PB2 mapping	715	SNV	T	C	51	11494	0.44371	Gene: PB2, CDS: PB2
CA04_NA mapping	112	SNV	G	A	89	20084	0.443139	Gene: NA, CDS: NA	QEH91764.1:p.Ser35Asn
CA04_NP mapping	1160	SNV	C	T	174	39786	0.43734	Gene: NP, CDS: NP	QEH91774.1:p.Ser376Phe
CA04_NS mapping	754	SNV	A	G	304	69560	0.437033	Gene: NEP, CDS: NEP	QEH91771.1:p.Thr90Ala
CA_04_PB1 mapping	1309	SNV	A	G	125	29471	0.424146	CDS: PB1, Gene: PB1	QEH91769.1:p.Lys433Glu
CA04_M mapping	838	SNV	T	C	278	65655	0.423425	Gene: M2, CDS: M2	QEH91768.1:p.Leu46Pro
CA04_PA mapping	242	SNV	A	G	45	10687	0.421072	Gene: PA, Gene: PA-X, CDS: PA, CDS: PA-X	QEH91766.1:p.Glu77Gly; QEH91765.1:p.Glu77Gly
CA04_NA mapping	560	SNV	T	C	85	20225	0.420272	Gene: NA, CDS: NA
CA04_NP mapping	910	SNV	A	G	163	38785	0.420266	Gene: NP, CDS: NP	QEH91774.1:p.Arg293Gly
CA04_NP mapping	1381	SNV	A	G	120	28708	0.418002	Gene: NP, CDS: NP	QEH91774.1:p.Ser450Gly
CA_04_PB1 mapping	62	SNV	C	T	35	8388	0.417263	CDS: PB1, Gene: PB1	QEH91769.1:p.Ala17Val
CA_04_PB1 mapping	129	SNV	C	A	76	18293	0.415459	CDS: PB1, Gene: PB1, Gene: PB1-F2, Misc. feature: nonfunctional PB1-F2 protein due to mutation
CA04_PA mapping	1336	SNV	A	G	53	12925	0.410058	Gene: PA, CDS: PA	QEH91765.1:p.Arg442Gly
CA04_PB2 mapping	247	SNV	T	C	43	10561	0.407158	Gene: PB2, CDS: PB2	QEH91772.1:p.Trp78Arg
CA04_HA mapping	114	SNV	A	G	49	12172	0.402563	CDS: HA, Gene: HA, Mature peptide: Mature peptide	QEH91773.1:p.Thr32Ala
CA04_HA mapping	1303	SNV	T	G	59	14678	0.401962	CDS: HA, Gene: HA, Mature peptide: Mature peptide	QEH91773.1:p.Val428Gly
CA_04_PB1 mapping	1060	SNV	A	G	121	30242	0.400106	CDS: PB1, Gene: PB1	QEH91769.1:p.Arg350Gly
CA04_HA mapping	451	SNV	A	G	58	14500	0.4	CDS: HA, Gene: HA, Mature peptide: Mature peptide	QEH91773.1:p.Asp144Gly
CA04_PB2 mapping	1180	SNV	A	G	50	12653	0.395163	Gene: PB2, CDS: PB2	QEH91772.1:p.Arg389Gly
CA04_HA mapping	1571	SNV	A	G	51	13057	0.390595	CDS: HA, Gene: HA, Mature peptide: Mature peptide	QEH91773.1:p.Ile517Met
CA04_PA mapping	1255	SNV	T	C	45	11529	0.39032	Gene: PA, CDS: PA	QEH91765.1:p.Cys415Arg
CA_04_PB1 mapping	1398	SNV	A	G	118	30605	0.385558	CDS: PB1, Gene: PB1
CA04_PA mapping	189	SNV	A	G	35	9088	0.385123	Gene: PA, Gene: PA-X, CDS: PA, CDS: PA-X
CA04_NP mapping	1299	SNV	A	G	124	32267	0.384294	Gene: NP, CDS: NP
CA04_NA mapping	1208	SNV	A	G	63	16406	0.384006	Gene: NA, CDS: NA
CA04_NP mapping	448	SNV	T	C	168	43897	0.382714	Gene: NP, CDS: NP	QEH91774.1:p.Trp139Arg
CA04_NS mapping	461	SNV	T	C	334	87326	0.382475	Gene: NEP, Gene: NS1, CDS: NS1
CA04_M mapping	735	SNV	A	G	303	79613	0.380591	Gene: M2, Gene: M1, CDS: M2, CDS: M1	QEH91768.1:p.Arg12Gly; QEH91767.1:p.Gln241Arg
CA04_HA mapping	484	SNV	A	G	58	15255	0.380203	CDS: HA, Gene: HA, Mature peptide: Mature peptide	QEH91773.1:p.His155Arg
CA04_PA mapping	299	SNV	A	G	47	12405	0.378879	Gene: PA, Gene: PA-X, CDS: PA, CDS: PA-X	QEH91766.1:p.Asn96Ser; QEH91765.1:p.Asn96Ser
CA04_NS mapping	98	SNV	T	C	296	78252	0.378265	Gene: NEP, Gene: NS1, CDS: NS1
CA_04_PB1 mapping	331	SNV	T	C	103	27235	0.37819	CDS: PB1, Gene: PB1, Gene: PB1-F2, Misc. feature: nonfunctional PB1-F2 protein due to mutation	QEH91769.1:p.Cys107Arg
CA04_HA mapping	173	SNV	A	G	55	14554	0.377903	CDS: HA, Gene: HA, Mature peptide: Mature peptide
CA04_NA mapping	166	SNV	T	C	63	16806	0.374866	Gene: NA, CDS: NA	QEH91764.1:p.Val53Ala
CA04_HA mapping	394	SNV	T	C	66	17637	0.374213	CDS: HA, Gene: HA, Mature peptide: Mature peptide	QEH91773.1:p.Val125Ala
CA04_PB2 mapping	2115	SNV	A	G	36	9657	0.372787	Gene: PB2, CDS: PB2
CA04_HA mapping	282	SNV	T	C	58	15574	0.372416	CDS: HA, Gene: HA, Mature peptide: Mature peptide	QEH91773.1:p.Ser88Pro
CA04_NP mapping	1103	SNV	A	G	101	27143	0.372103	Gene: NP, CDS: NP	QEH91774.1:p.Lys357Arg
CA04_NA mapping	13	SNV	A	G	31	8336	0.371881	Gene: NA, CDS: NA	QEH91764.1:p.Asn2Ser
CA04_PB2 mapping	413	SNV	T	C	45	12153	0.370279	Gene: PB2, CDS: PB2	QEH91772.1:p.Val133Ala
CA04_PB2 mapping	892	SNV	A	G	43	11622	0.369988	Gene: PB2, CDS: PB2	QEH91772.1:p.Arg293Gly
CA04_HA mapping	1038	SNV	T	C	40	10825	0.369515	CDS: HA, Gene: HA, Mature peptide: Mature peptide	QEH91773.1:p.Ser340Pro
CA04_PB2 mapping	537	SNV	A	G	42	11380	0.369069	Gene: PB2, CDS: PB2
CA_04_PB1 mapping	1194	SNV	T	C	105	28465	0.368874	CDS: PB1, Gene: PB1
CA04_HA mapping	1242	SNV	A	G	67	18180	0.368537	CDS: HA, Gene: HA, Mature peptide: Mature peptide	QEH91773.1:p.Thr408Ala
CA04_NA mapping	489	SNV	T	C	56	15217	0.368009	Gene: NA, CDS: NA	QEH91764.1:p.Cys161Arg
CA_04_PB1 mapping	1043	SNV	T	C	111	30293	0.366421	CDS: PB1, Gene: PB1	QEH91769.1:p.Phe344Ser
CA04_NP mapping	40	SNV	T	C	92	25143	0.365907	Gene: NP, CDS: NP	QEH91774.1:p.Ser3Pro
CA_04_PB1 mapping	1546	SNV	T	C	147	40339	0.364412	CDS: PB1, Gene: PB1	QEH91769.1:p.Phe512Leu
CA04_NA mapping	1110	SNV	A	G	61	16764	0.363875	Gene: NA, CDS: NA	QEH91764.1:p.Arg368Gly
CA04_HA mapping	1157	SNV	A	T	55	15169	0.362582	CDS: HA, Gene: HA, Mature peptide: Mature peptide
CA04_PA mapping	1398	SNV	A	G	47	12964	0.362542	Gene: PA, CDS: PA
CA04_NP mapping	498	SNV	T	C	152	42574	0.357025	Gene: NP, CDS: NP
CA04_PB2 mapping	902	SNV	A	G	39	10943	0.356392	Gene: PB2, CDS: PB2	QEH91772.1:p.Asp296Gly
CA04_NP mapping	694	SNV	A	G	138	38742	0.356203	Gene: NP, CDS: NP	QEH91774.1:p.Arg221Gly
CA_04_PB1 mapping	1579	SNV	A	G	147	41278	0.356122	CDS: PB1, Gene: PB1	QEH91769.1:p.Met523Val
CA04_NS mapping	821	SNV	A	G	116	32658	0.355196	Gene: NEP, CDS: NEP	QEH91771.1:p.Glu112Gly
CA_04_PB1 mapping	577	SNV	A	G	98	27770	0.352899	CDS: PB1, Gene: PB1	QEH91769.1:p.Arg189Gly
CA04_PB2 mapping	1530	SNV	A	G	48	13602	0.352889	Gene: PB2, CDS: PB2
CA04_NA mapping	365	SNV	A	G	72	20425	0.352509	Gene: NA, CDS: NA
CA04_M mapping	814	SNV	T	C	244	69382	0.351676	Gene: M2, CDS: M2	QEH91768.1:p.Leu38Pro
CA_04_PB1 mapping	1189	SNV	A	G	101	28726	0.351598	CDS: PB1, Gene: PB1	QEH91769.1:p.Arg393Gly
CA04_HA mapping	66	SNV	A	G	28	7971	0.351273	Signal peptide: Signal peptide, CDS: HA, Gene: HA	QEH91773.1:p.Asn16Asp
CA04_NP mapping	97	SNV	G	A	116	33453	0.346755	Gene: NP, CDS: NP	QEH91774.1:p.Ala22Thr
CA04_NP mapping	13	SNV	T	C	65	18769	0.346316
CA_04_PB1 mapping	1024	SNV	A	G	111	32120	0.345579	CDS: PB1, Gene: PB1	QEH91769.1:p.Ser338Gly
CA04_PA mapping	78	SNV	A	G	34	9857	0.344933	Gene: PA, Gene: PA-X, CDS: PA, CDS: PA-X
CA04_PA mapping	1576	SNV	A	G	42	12198	0.344319	Gene: PA, CDS: PA	QEH91765.1:p.Ser522Gly
CA04_HA mapping	1256	SNV	A	G	59	17187	0.343283	CDS: HA, Gene: HA, Mature peptide: Mature peptide
CA04_NA mapping	787	SNV	A	G	68	19828	0.342949	Gene: NA, CDS: NA	QEH91764.1:p.Lys260Arg
CA04_NS mapping	119	SNV	G	A	277	80981	0.342056	Gene: NEP, Gene: NS1, CDS: NS1
CA04_NA mapping	785	SNV	A	G	69	20226	0.341145	Gene: NA, CDS: NA
CA04_NP mapping	598	SNV	A	G	145	42741	0.339253	Gene: NP, CDS: NP	QEH91774.1:p.Ile189Val
CA04_PB2 mapping	113	SNV	A	G	34	10050	0.338308	Gene: PB2, CDS: PB2	QEH91772.1:p.Lys33Arg
CA04_NP mapping	1082	SNV	A	G	90	26677	0.337369	Gene: NP, CDS: NP	QEH91774.1:p.Lys350Arg
CA04_PB2 mapping	2095	SNV	T	C	33	9793	0.336975	Gene: PB2, CDS: PB2	QEH91772.1:p.Phe694Leu
CA04_NA mapping	653	SNV	T	C	68	20184	0.336901	Gene: NA, CDS: NA
CA04_NA mapping	241	SNV	A	G	64	19016	0.336559	Gene: NA, CDS: NA	QEH91764.1:p.Gln78Arg
CA04_NA mapping	494	SNV	T	C	55	16392	0.33553	Gene: NA, CDS: NA
CA04_M mapping	158	SNV	A	G	231	68918	0.335181	Gene: M2, Gene: M1, CDS: M1	QEH91767.1:p.Arg49Gly
CA04_PB2 mapping	1296	SNV	A	G	32	9567	0.334483	Gene: PB2, CDS: PB2
CA04_PA mapping	640	SNV	A	G	41	12308	0.333117	Gene: PA, Gene: PA-X, CDS: PA, CDS: PA-X	QEH91765.1:p.Thr210Ala
CA04_PB2 mapping	1926	SNV	T	C	40	12048	0.332005	Gene: PB2, CDS: PB2
CA04_NP mapping	926	SNV	T	C	131	39537	0.331335	Gene: NP, CDS: NP	QEH91774.1:p.Leu298Pro
CA04_NP mapping	487	SNV	A	G	145	43933	0.330048	Gene: NP, CDS: NP	QEH91774.1:p.Arg152Gly
CA04_HA mapping	1108	SNV	A	G	37	11254	0.328772	CDS: HA, Gene: HA, Mature peptide: Mature peptide	QEH91773.1:p.Asp363Gly
CA04_NP mapping	1314	SNV	A	G	98	29860	0.328198	Gene: NP, CDS: NP
CA04_M mapping	759	SNV	A	G	238	72694	0.3274	Gene: M2, Gene: M1, CDS: M2, CDS: M1	QEH91768.1:p.Ser20Gly; QEH91767.1:p.Gln249Arg
CA04_PA mapping	579	SNV	T	C	41	12584	0.325811	Gene: PA, Gene: PA-X, CDS: PA, CDS: PA-X
CA04_HA mapping	1283	SNV	A	G	51	15686	0.325131	CDS: HA, Gene: HA, Mature peptide: Mature peptide	QEH91773.1:p.Ile421Met
CA04_NA mapping	953	SNV	A	G	74	22814	0.324362	Gene: NA, CDS: NA
CA04_M mapping	603	SNV	A	G	274	84801	0.323109	Gene: M2, Gene: M1, CDS: M1	QEH91767.1:p.Glu197Gly
CA_04_PB1 mapping	824	SNV	T	C	100	30975	0.322841	CDS: PB1, Gene: PB1	QEH91769.1:p.Leu271Pro
CA04_NA mapping	276	SNV	T	C	63	19613	0.321216	Gene: NA, CDS: NA	QEH91764.1:p.Ser90Pro
CA04_M mapping	12	SNV	A	G	98	30570	0.320576
CA04_NP mapping	933	SNV	G	A	149	46520	0.320292	Gene: NP, CDS: NP
CA04_NP mapping	867	SNV	T	C	113	35308	0.320041	Gene: NP, CDS: NP
CA_04_PB1 mapping	2159	SNV	A	G	77	24134	0.319052	CDS: PB1, Gene: PB1	QEH91769.1:p.Glu716Gly
CA04_NP mapping	356	SNV	T	C	131	41085	0.318851	Gene: NP, CDS: NP	QEH91774.1:p.Leu108Pro
CA04_PA mapping	1796	SNV	T	C	37	11613	0.318608	Gene: PA, CDS: PA	QEH91765.1:p.Met595Thr
CA_04_PB1 mapping	813	SNV	A	G	97	30486	0.318179	CDS: PB1, Gene: PB1
CA04_NS mapping	58	SNV	T	C	205	64497	0.317844	Gene: NEP, Gene: NS1, CDS: NS1	QEH91770.1:p.Leu15Pro
CA04_PA mapping	1583	SNV	A	G	39	12308	0.316867	Gene: PA, CDS: PA	QEH91765.1:p.Glu524Gly
CA04_PB2 mapping	1840	SNV	A	G	42	13259	0.316766	Gene: PB2, CDS: PB2	QEH91772.1:p.Thr609Ala
CA04_NP mapping	256	SNV	A	G	118	37308	0.316286	Gene: NP, CDS: NP	QEH91774.1:p.Arg75Gly
CA04_NA mapping	1112	SNV	A	G	53	16767	0.316097	Gene: NA, CDS: NA
CA_04_PB1 mapping	1267	SNV	T	C	98	31114	0.314971	CDS: PB1, Gene: PB1
CA04_NP mapping	387	SNV	A	G	127	40363	0.314645	Gene: NP, CDS: NP
CA04_M mapping	203	SNV	T	C	203	64981	0.312399	Gene: M2, Gene: M1, CDS: M1	QEH91767.1:p.Phe64Leu
CA04_NS mapping	86	SNV	C	T	217	69661	0.311509	Gene: NEP, Gene: NS1, CDS: NS1
CA04_HA mapping	1618	SNV	T	C	46	14791	0.311	CDS: HA, Gene: HA, Mature peptide: Mature peptide	QEH91773.1:p.Ile533Thr
CA04_HA mapping	163	SNV	A	G	45	14471	0.310967	CDS: HA, Gene: HA, Mature peptide: Mature peptide	QEH91773.1:p.Asn48Ser
CA04_NP mapping	243	SNV	T	C	116	37306	0.310942	Gene: NP, CDS: NP
CA04_NS mapping	314	SNV	A	G	266	85676	0.310472	Gene: NEP, Gene: NS1, CDS: NS1
CA04_M mapping	804	SNV	A	G	216	69583	0.310421	Gene: M2, CDS: M2	QEH91768.1:p.Ile35Val
CA_04_PB1 mapping	500	SNV	T	C	92	29749	0.309254	CDS: PB1, Gene: PB1	QEH91769.1:p.Leu163Pro
CA04_NS mapping	414	SNV	T	C	269	87245	0.308327	Gene: NEP, Gene: NS1, CDS: NS1	QEH91770.1:p.Phe134Leu
CA_04_PB1 mapping	340	SNV	A	G	87	28280	0.307638	CDS: PB1, Gene: PB1, Gene: PB1-F2, Misc. feature: nonfunctional PB1-F2 protein due to mutation	QEH91769.1:p.Thr110Ala
CA04_M mapping	160	SNV	A	G	206	67385	0.305706	Gene: M2, Gene: M1, CDS: M1
CA04_NP mapping	173	SNV	T	C	90	29644	0.303603	Gene: NP, CDS: NP	QEH91774.1:p.Leu47Pro
CA_04_PB1 mapping	1762	SNV	C	T	119	39287	0.302899	CDS: PB1, Gene: PB1	QEH91769.1:p.Gln584*
CA_04_PB1 mapping	1660	SNV	T	C	125	41364	0.302195	CDS: PB1, Gene: PB1
CA04_PB2 mapping	1555	SNV	T	C	42	13911	0.301919	Gene: PB2, CDS: PB2	QEH91772.1:p.Ser514Pro
CA_04_PB1 mapping	536	SNV	A	G	84	27844	0.301681	CDS: PB1, Gene: PB1	QEH91769.1:p.Asn175Ser
CA_04_PB1 mapping	739	SNV	A	G	89	29533	0.301358	CDS: PB1, Gene: PB1	QEH91769.1:p.Thr243Ala
CA04_HA mapping	326	SNV	A	G	51	16929	0.301258	CDS: HA, Gene: HA, Mature peptide: Mature peptide
CA_04_PB1 mapping	460	SNV	T	C	88	29263	0.300721	CDS: PB1, Gene: PB1	QEH91769.1:p.Phe150Leu
CA_04_PB1 mapping	1222	SNV	A	G	83	27678	0.299877	CDS: PB1, Gene: PB1	QEH91769.1:p.Ser404Gly
CA04_NA mapping	1229	SNV	T	C	47	15742	0.298564	Gene: NA, CDS: NA
CA04_NS mapping	83	SNV	A	T	199	66786	0.297967	Gene: NEP, Gene: NS1, CDS: NS1
CA_04_PB1 mapping	624	SNV	A	G	85	28590	0.297307	CDS: PB1, Gene: PB1
CA_04_PB1 mapping	1163	SNV	C	T	89	29942	0.297241	CDS: PB1, Gene: PB1	QEH91769.1:p.Ser384Leu
CA04_NA mapping	774	SNV	T	C	61	20643	0.2955	Gene: NA, CDS: NA	QEH91764.1:p.Phe256Leu
CA_04_PB1 mapping	1403	SNV	A	G	91	30840	0.295071	CDS: PB1, Gene: PB1	QEH91769.1:p.Asp464Gly
CA04_NP mapping	23	SNV	A	G	62	21098	0.293867
CA_04_PB1 mapping	1727	SNV	G	A	122	41622	0.293114	CDS: PB1, Gene: PB1	QEH91769.1:p.Arg572Lys
CA04_NA mapping	522	SNV	T	C	53	18138	0.292204	Gene: NA, CDS: NA	QEH91764.1:p.Ser172Pro
CA_04_PB1 mapping	2170	SNV	T	C	64	22028	0.290539	CDS: PB1, Gene: PB1	QEH91769.1:p.Ser720Pro
CA_04_PB1 mapping	907	SNV	T	C	93	32090	0.28981	CDS: PB1, Gene: PB1	QEH91769.1:p.Ser299Pro
CA04_M mapping	50	SNV	T	C	143	49455	0.289152	Gene: M2, Gene: M1, CDS: M1	QEH91767.1:p.Ser13Pro
CA04_NS mapping	480	SNV	A	G	242	84092	0.28778	Gene: NEP, Gene: NS1, CDS: NS1	QEH91770.1:p.Ile156Val
CA04_NP mapping	438	SNV	T	C	128	44515	0.287544	Gene: NP, CDS: NP
CA_04_PB1 mapping	1575	SNV	T	C	116	40471	0.286625	CDS: PB1, Gene: PB1
CA04_NS mapping	66	SNV	A	G	190	66599	0.28529	Gene: NEP, Gene: NS1, CDS: NS1	QEH91770.1:p.Ile18Val
CA04_NP mapping	899	SNV	A	G	112	39398	0.284278	Gene: NP, CDS: NP	QEH91774.1:p.His289Arg
CA04_NA mapping	779	SNV	A	G	59	20794	0.283736	Gene: NA, CDS: NA
CA04_M mapping	17	SNV	A	G	91	32135	0.28318	Gene: M2, Gene: M1, CDS: M2, CDS: M1	QEH91768.1:p.Ser2Gly; QEH91767.1:p.Ser2Gly
CA04_M mapping	328	SNV	A	G	239	84770	0.281939	Gene: M2, Gene: M1, CDS: M1
CA_04_PB1 mapping	1438	SNV	A	G	100	35491	0.281762	CDS: PB1, Gene: PB1	QEH91769.1:p.Asn476Asp
CA04_M mapping	805	SNV	T	C	195	69310	0.281345	Gene: M2, CDS: M2	QEH91768.1:p.Ile35Thr
CA04_M mapping	853	SNV	T	C	208	74106	0.280679	Gene: M2, CDS: M2	QEH91768.1:p.Ile51Thr
CA04_NP mapping	297	SNV	C	T	106	37874	0.279875	Gene: NP, CDS: NP
CA_04_PB1 mapping	246	SNV	A	G	60	21523	0.278772	CDS: PB1, Gene: PB1, Gene: PB1-F2, Misc. feature: nonfunctional PB1-F2 protein due to mutation
CA_04_PB1 mapping	1721	SNV	C	T	115	41284	0.278558	CDS: PB1, Gene: PB1	QEH91769.1:p.Thr570Met
CA_04_PB1 mapping	1107	SNV	A	G	87	31400	0.27707	CDS: PB1, Gene: PB1
CA04_NS mapping	815	SNV	A	G	103	37244	0.276555	Gene: NEP, CDS: NEP	QEH91771.1:p.Glu110Gly
CA_04_PB1 mapping	1663	SNV	T	C	112	40554	0.276175	CDS: PB1, Gene: PB1	QEH91769.1:p.Phe551Leu
CA04_NP mapping	786	SNV	T	C	96	34777	0.276045	Gene: NP, CDS: NP
CA_04_PB1 mapping	1590	SNV	A	G	123	44594	0.275822	CDS: PB1, Gene: PB1
CA04_PB2 mapping	850	SNV	T	C	34	12343	0.27546	Gene: PB2, CDS: PB2	QEH91772.1:p.Ser279Pro
CA04_NP mapping	1362	SNV	A	G	75	27584	0.271897	Gene: NP, CDS: NP
CA04_M mapping	755	SNV	A	G	203	74842	0.271238	Gene: M2, Gene: M1, CDS: M2, CDS: M1	QEH91767.1:p.Met248Val
CA_04_PB1 mapping	27	SNV	G	A	20	7402	0.270197	CDS: PB1, Gene: PB1
CA04_NS mapping	224	SNV	A	G	192	71107	0.270016	Gene: NEP, Gene: NS1, CDS: NS1
CA_04_PB1 mapping	160	SNV	T	C	57	21190	0.268995	CDS: PB1, Gene: PB1, Gene: PB1-F2, Misc. feature: nonfunctional PB1-F2 protein due to mutation	QEH91769.1:p.Ser50Pro
CA04_NP mapping	1009	SNV	A	G	92	34289	0.268308	Gene: NP, CDS: NP	QEH91774.1:p.Ser326Gly
CA04_NA mapping	1046	Deletion	A	-	51	19104	0.26696	Gene: NA, CDS: NA	QEH91764.1:p.Ser350fs
CA04_PA mapping	107	SNV	C	T	27	10115	0.26693	Gene: PA, Gene: PA-X, CDS: PA, CDS: PA-X	QEH91765.1:p.Thr32Ile; QEH91766.1:p.Thr32Ile
CA_04_PB1 mapping	1471	SNV	A	G	99	37223	0.265965	CDS: PB1, Gene: PB1	QEH91769.1:p.Thr487Ala
CA04_NS mapping	21	SNV	T	C	118	44431	0.26558	Gene: NEP, Gene: NS1, CDS: NEP, CDS: NS1	QEH91770.1:p.Ser3Pro; QEH91771.1:p.Ser3Pro
CA_04_PB1 mapping	1790	SNV	A	G	112	42235	0.265183	CDS: PB1, Gene: PB1	QEH91769.1:p.Asp593Gly
CA_04_PB1 mapping	1272	SNV	A	G	81	30545	0.265183	CDS: PB1, Gene: PB1
CA04_NP mapping	275	SNV	A	G	98	36996	0.264894	Gene: NP, CDS: NP	QEH91774.1:p.Glu81Gly
CA04_M mapping	100	SNV	A	G	175	66555	0.26294	Gene: M2, Gene: M1, CDS: M1
CA04_NS mapping	750	SNV	A	G	190	72487	0.262116	Gene: NEP, CDS: NEP
CA04_NP mapping	1212	SNV	A	G	113	43252	0.26126	Gene: NP, CDS: NP
CA04_NS mapping	39	SNV	T	C	143	54779	0.261049	Gene: NEP, Gene: NS1, CDS: NEP, CDS: NS1	QEH91771.1:p.Phe9Leu; QEH91770.1:p.Phe9Leu
CA_04_PB1 mapping	352	SNV	G	A	73	28010	0.260621	CDS: PB1, Gene: PB1, Gene: PB1-F2, Misc. feature: nonfunctional PB1-F2 protein due to mutation	QEH91769.1:p.Val114Ile
CA04_PA mapping	751	SNV	T	A	26	9986	0.260365	Gene: PA, CDS: PA	QEH91765.1:p.Ser247Thr
CA04_M mapping	771	SNV	G	A	194	74608	0.260026	Gene: M2, Gene: M1, CDS: M2, CDS: M1	QEH91768.1:p.Asp24Asn
CA04_M mapping	19	SNV	T	C	92	35495	0.259191	Gene: M2, Gene: M1, CDS: M2, CDS: M1
CA_04_PB1 mapping	727	SNV	A	G	74	28584	0.258886	CDS: PB1, Gene: PB1	QEH91769.1:p.Arg239Gly
CA04_NS mapping	391	SNV	A	G	233	90160	0.258429	Gene: NEP, Gene: NS1, CDS: NS1	QEH91770.1:p.Lys126Arg
CA04_M mapping	838	Deletion	T	-	169	65655	0.257406	Gene: M2, CDS: M2	QEH91768.1:p.Phe48fs
CA04_NS mapping	476	SNV	A	G	222	86250	0.257391	Gene: NEP, Gene: NS1, CDS: NS1
CA04_NP mapping	489	SNV	A	G	110	43204	0.254606	Gene: NP, CDS: NP
CA04_NS mapping	373	SNV	A	G	227	89914	0.252463	Gene: NEP, Gene: NS1, CDS: NS1	QEH91770.1:p.Asp120Gly
CA_04_PB1 mapping	1797	SNV	A	G	102	40586	0.251318	CDS: PB1, Gene: PB1
CA04_NS mapping	226	SNV	A	G	180	72049	0.24983	Gene: NEP, Gene: NS1, CDS: NS1	QEH91770.1:p.Glu71Gly
CA04_NP mapping	1183	SNV	A	G	103	41249	0.249703	Gene: NP, CDS: NP	QEH91774.1:p.Arg384Gly
CA04_HA mapping	334	SNV	G	A	42	16844	0.249347	CDS: HA, Gene: HA, Mature peptide: Mature peptide	QEH91773.1:p.Gly105Glu
CA04_NS mapping	577	SNV	A	G	185	74222	0.249252	Gene: NEP, Gene: NS1, CDS: NEP, CDS: NS1	QEH91771.1:p.Met31Val; QEH91770.1:p.Asn188Ser
CA04_NS mapping	212	SNV	A	G	174	69868	0.249041	Gene: NEP, Gene: NS1, CDS: NS1
CA04_PB2 mapping	322	SNV	G	A	29	11702	0.247821	Gene: PB2, CDS: PB2	QEH91772.1:p.Gly103Ser
CA04_NP mapping	435	SNV	T	C	119	48497	0.245376	Gene: NP, CDS: NP
CA04_NS mapping	806	SNV	T	C	101	41171	0.245318	Gene: NEP, CDS: NEP	QEH91771.1:p.Leu107Pro
CA04_HA mapping	1515	SNV	G	A	35	14350	0.243902	CDS: HA, Gene: HA, Mature peptide: Mature peptide	QEH91773.1:p.Gly499Arg
CA_04_PB1 mapping	471	SNV	T	G	70	28850	0.242634	CDS: PB1, Gene: PB1	QEH91769.1:p.Asn153Lys
CA_04_PB1 mapping	1495	SNV	T	C	91	37595	0.242053	CDS: PB1, Gene: PB1	QEH91769.1:p.Phe495Leu
CA04_NS mapping	240	SNV	A	G	172	71404	0.240883	Gene: NEP, Gene: NS1, CDS: NS1	QEH91770.1:p.Thr76Ala
CA04_HA mapping	387	SNV	A	C	42	17475	0.240343	CDS: HA, Gene: HA, Mature peptide: Mature peptide	QEH91773.1:p.Ser123Arg
CA04_M mapping	272	SNV	A	G	194	82008	0.236562	Gene: M2, Gene: M1, CDS: M1	QEH91767.1:p.Asn87Asp
CA04_M mapping	703	SNV	A	G	202	85860	0.235267	Gene: M2, Gene: M1, CDS: M1
CA04_PB2 mapping	1035	SNV	A	G	24	10472	0.229183	Gene: PB2, CDS: PB2
CA04_PA mapping	1516	SNV	G	A	25	10955	0.228206	Gene: PA, CDS: PA	QEH91765.1:p.Gly502Arg
CA04_NS mapping	100	SNV	A	G	174	77529	0.224432	Gene: NEP, Gene: NS1, CDS: NS1	QEH91770.1:p.Asp29Gly
CA04_M mapping	346	SNV	G	T	203	91364	0.222188	Gene: M2, Gene: M1, CDS: M1
CA04_HA mapping	528	Deletion	A	-	33	14859	0.222088	CDS: HA, Gene: HA, Mature peptide: Mature peptide	QEH91773.1:p.Gly172fs
CA04_NP mapping	1418	SNV	G	A	65	30276	0.214692	Gene: NP, CDS: NP	QEH91774.1:p.Gly462Glu
CA04_NA mapping	401	Deletion	CTT	-	40	18637	0.214627	Gene: NA, CDS: NA	QEH91764.1:p.Phe133del
CA_04_PB1 mapping	561	SNV	C	T	58	27180	0.213392	CDS: PB1, Gene: PB1
CA04_HA mapping	1430	Deletion	A	-	33	15492	0.213013	CDS: HA, Gene: HA, Mature peptide: Mature peptide	QEH91773.1:p.Asn472fs
CA04_PA mapping	397	SNV	A	G	21	9892	0.212293	Gene: PA, Gene: PA-X, CDS: PA, CDS: PA-X	QEH91766.1:p.Ile129Val; QEH91765.1:p.Ile129Val
CA04_PA mapping	1689	SNV	G	A	26	12409	0.209525	Gene: PA, CDS: PA
CA04_PA mapping	1569	SNV	C	T	25	12085	0.206868	Gene: PA, CDS: PA
CA04_PA mapping	1739	SNV	A	T	24	11714	0.204883	Gene: PA, CDS: PA	QEH91765.1:p.Lys576Ile
CA04_NP mapping	1245	SNV	C	T	89	43542	0.2044	Gene: NP, CDS: NP
CA04_NA mapping	402	SNV	T	C	37	18461	0.200423	Gene: NA, CDS: NA	QEH91764.1:p.Phe132Leu
CA04_PB2 mapping	900	SNV	G	A	22	11124	0.197771	Gene: PB2, CDS: PB2
CA_04_PB1 mapping	1525	SNV	T	G	73	37802	0.193111	CDS: PB1, Gene: PB1	QEH91769.1:p.Phe505Val
CA04_PA mapping	220	SNV	G	A	19	10077	0.188548	Gene: PA, Gene: PA-X, CDS: PA, CDS: PA-X	QEH91765.1:p.Ala70Thr; QEH91766.1:p.Ala70Thr
CA_04_PB1 mapping	121	SNV	G	A	32	16978	0.188479	CDS: PB1, Gene: PB1, Gene: PB1-F2, Misc. feature: nonfunctional PB1-F2 protein due to mutation	QEH91769.1:p.Gly37Arg
CA04_PA mapping	1613	SNV	C	T	22	11702	0.188002	Gene: PA, CDS: PA	QEH91765.1:p.Pro534Leu
CA04_NS mapping	322	SNV	T	G	176	93778	0.187677	Gene: NEP, Gene: NS1, CDS: NS1	QEH91770.1:p.Phe103Cys
CA04_PA mapping	1807	SNV	G	A	20	10943	0.182765	Gene: PA, CDS: PA	QEH91765.1:p.Glu599Lys
CA04_PB2 mapping	1651	SNV	C	T	24	13593	0.176561	Gene: PB2, CDS: PB2
CA04_PB2 mapping	51	SNV	G	A	13	7368	0.176439	Gene: PB2, CDS: PB2
CA04_PB2 mapping	354	SNV	G	A	21	12098	0.173582	Gene: PB2, CDS: PB2
CA04_NP mapping	1183	SNV	A	T	71	41249	0.172125	Gene: NP, CDS: NP	QEH91774.1:p.Arg384*
CA04_HA mapping	1273	Deletion	A	-	27	15797	0.170919	CDS: HA, Gene: HA, Mature peptide: Mature peptide	QEH91773.1:p.Arg420fs
CA04_NS mapping	651	SNV	T	A	110	65914	0.166884	Gene: NEP, Gene: NS1, CDS: NEP, CDS: NS1	QEH91770.1:p.Ser213Thr
CA04_NS mapping	747	SNV	G	A	118	71965	0.163969	Gene: NEP, CDS: NEP
CA04_NS mapping	690	SNV	A	G	104	64326	0.161676	Gene: NEP, CDS: NEP
CA04_PA mapping	397	Deletion	AT	-	16	10112	0.158228	Gene: PA, Gene: PA-X, CDS: PA, CDS: PA-X	QEH91766.1:p.Tyr130fs; QEH91765.1:p.Tyr130fs
CA04_PB2 mapping	413	SNV	T	G	19	12153	0.15634	Gene: PB2, CDS: PB2	QEH91772.1:p.Val133Gly
CA04_PA mapping	1631	SNV	A	C	19	12157	0.156289	Gene: PA, CDS: PA	QEH91765.1:p.Tyr540Ser
CA_04_PB1 mapping	1950	SNV	G	A	70	45329	0.154427	CDS: PB1, Gene: PB1	QEH91769.1:p.Met646Ile
CA04_NA mapping	1284	SNV	C	T	21	13656	0.153779	Gene: NA, CDS: NA
CA04_PA mapping	1896	SNV	G	A	17	11144	0.152548	Gene: PA, CDS: PA
CA04_NP mapping	273	SNV	A	T	57	37773	0.150901	Gene: NP, CDS: NP	QEH91774.1:p.Glu80Asp
CA_04_PB1 mapping	1867	SNV	G	A	67	44547	0.150403	CDS: PB1, Gene: PB1	QEH91769.1:p.Asp619Asn
CA04_PB2 mapping	1638	SNV	C	T	20	13363	0.149667	Gene: PB2, CDS: PB2
CA04_NS mapping	857	Deletion	A	-	22	14875	0.147899
CA04_PB2 mapping	1424	SNV	G	A	17	11538	0.147339	Gene: PB2, CDS: PB2	QEH91772.1:p.Ser470Asn
CA04_NA mapping	210	SNV	A	T	27	18784	0.143739	Gene: NA, CDS: NA	QEH91764.1:p.Asn68Tyr
CA04_NA mapping	490	SNV	G	A	23	16264	0.141417	Gene: NA, CDS: NA	QEH91764.1:p.Cys161Tyr
CA04_PA mapping	992	SNV	A	C	17	12238	0.138912	Gene: PA, CDS: PA	QEH91765.1:p.Glu327Ala
CA04_NA mapping	139	SNV	A	C	23	17509	0.131361	Gene: NA, CDS: NA	QEH91764.1:p.Asn44Thr
CA04_NA mapping	403	SNV	T	C	24	18397	0.130456	Gene: NA, CDS: NA	QEH91764.1:p.Phe132Ser
CA04_PB2 mapping	2009	SNV	T	A	14	10889	0.12857	Gene: PB2, CDS: PB2	QEH91772.1:p.Leu665His
CA04_M mapping	578	SNV	A	C	110	87050	0.126364	Gene: M2, Gene: M1, CDS: M1	QEH91767.1:p.Met189Leu
CA04_PB2 mapping	1034	Deletion	AAG	-	13	10673	0.121803	Gene: PB2, CDS: PB2	QEH91772.1:p.Glu343del
CA04_M mapping	19	SNV	T	A	43	35495	0.121144	Gene: M2, Gene: M1, CDS: M2, CDS: M1	QEH91768.1:p.Ser2Arg; QEH91767.1:p.Ser2Arg
CA04_PB2 mapping	2309	Deletion	A	-	2	1747	0.114482
CA04_HA mapping	455	SNV	G	A	16	14210	0.112597	CDS: HA, Gene: HA, Mature peptide: Mature peptide
CA_04_PB1 mapping	42	Deletion	A	-	9	8062	0.111635	CDS: PB1, Gene: PB1	QEH91769.1:p.Ile12fs
CA04_NS mapping	421	SNV	T	A	99	88944	0.111306	Gene: NEP, Gene: NS1, CDS: NS1	QEH91770.1:p.Val136Glu
CA04_HA mapping	1086	Deletion	G	-	10	9276	0.107805	CDS: HA, Gene: HA, Mature peptide: Mature peptide	QEH91773.1:p.Trp358fs
CA04_HA mapping	1661	Deletion	G	-	13	12174	0.106785	CDS: HA, Gene: HA, Mature peptide: Mature peptide	QEH91773.1:p.Ala549fs
CA04_NS mapping	689	MNV	AA	GG	66	64509	0.102311	Gene: NEP, CDS: NEP	QEH91771.1:p.Gln68Arg
CA04_NP mapping	1533	Deletion	A	-	4	3935	0.101652

## Sheet: 7787-NS-5D_L004 (paired, tr...
Mapping	Reference Position	Type	Reference	Allele	Count	Coverage	Frequency	Overlapping annotations	Amino acid change
CA04_HA mapping	456	SNV	G	A	4032	21465	18.7841	CDS: HA, Gene: HA, Mature peptide: Mature peptide	QEH91773.1:p.Asp146Asn
CA04_PB2 mapping	2201	SNV	G	A	1253	7485	16.7401	Gene: PB2, CDS: PB2	QEH91772.1:p.Gly729Glu
CA04_PB2 mapping	921	SNV	A	G	591	7144	8.27268	Gene: PB2, CDS: PB2
CA04_HA mapping	1472	SNV	T	G	1855	26097	7.1081	CDS: HA, Gene: HA, Mature peptide: Mature peptide	QEH91773.1:p.Phe484Leu
CA04_NP mapping	1174	SNV	C	T	2445	36385	6.7198	Gene: NP, CDS: NP
CA_04_PB1 mapping	864	SNV	T	C	409	7340	5.57221	CDS: PB1, Gene: PB1
CA04_PA mapping	426	Deletion	A	-	526	8657	6.07601	Gene: PA, Gene: PA-X, CDS: PA, CDS: PA-X	QEH91766.1:p.Lys139fs; QEH91765.1:p.Lys139fs
CA04_HA mapping	1601	SNV	T	G	1057	23757	4.44921	CDS: HA, Gene: HA, Mature peptide: Mature peptide	QEH91773.1:p.Ile527Met
CA04_PA mapping	1437	SNV	A	G	333	8709	3.82363	Gene: PA, CDS: PA
CA_04_PB1 mapping	609	SNV	G	A	219	6041	3.62523	CDS: PB1, Gene: PB1	QEH91769.1:p.Met199Ile
CA04_HA mapping	630	SNV	G	A	760	21157	3.59219	CDS: HA, Gene: HA, Mature peptide: Mature peptide	QEH91773.1:p.Asp204Asn
CA04_HA mapping	537	SNV	A	G	778	21903	3.55202	CDS: HA, Gene: HA, Mature peptide: Mature peptide	QEH91773.1:p.Asn173Asp
CA04_PB2 mapping	716	SNV	T	C	238	7138	3.33427	Gene: PB2, CDS: PB2	QEH91772.1:p.Leu234Ser
CA04_PB2 mapping	2125	Deletion	TATGGCCCAGCAT	-	584	17259	3.38374	Gene: PB2, CDS: PB2	QEH91772.1:p.Tyr704fs
CA_04_PB1 mapping	1469	SNV	A	G	260	8046	3.23142	CDS: PB1, Gene: PB1	QEH91769.1:p.Lys486Arg
CA04_PB2 mapping	1267	SNV	C	T	227	7204	3.15103	Gene: PB2, CDS: PB2
CA_04_PB1 mapping	1557	SNV	T	C	277	8938	3.09913	CDS: PB1, Gene: PB1
CA_04_PB1 mapping	1089	SNV	T	C	237	7845	3.02103	CDS: PB1, Gene: PB1
CA04_PA mapping	530	SNV	C	T	230	7773	2.95896	Gene: PA, Gene: PA-X, CDS: PA, CDS: PA-X	QEH91766.1:p.Thr173Ile; QEH91765.1:p.Thr173Ile
CA04_PA mapping	1991	SNV	C	A	372	12794	2.90761	Gene: PA, CDS: PA	QEH91765.1:p.Ala660Asp
CA04_HA mapping	1702	SNV	A	G	340	11714	2.90251	CDS: HA, Gene: HA, Mature peptide: Mature peptide	QEH91773.1:p.Gln561Arg
CA04_HA mapping	98	SNV	G	A	510	17738	2.87518	CDS: HA, Gene: HA, Mature peptide: Mature peptide
CA04_HA mapping	643	SNV	T	C	624	21963	2.84114	CDS: HA, Gene: HA, Mature peptide: Mature peptide	QEH91773.1:p.Leu208Pro
CA04_PB2 mapping	2275	SNV	A	G	234	8545	2.73844	Gene: PB2, CDS: PB2	QEH91772.1:p.Ile754Val
CA04_NA mapping	387	SNV	T	A	824	30154	2.73264	Gene: NA, CDS: NA	QEH91764.1:p.Leu127Met
CA04_PA mapping	284	SNV	T	C	385	14698	2.6194	Gene: PA, Gene: PA-X, CDS: PA, CDS: PA-X	QEH91766.1:p.Val91Ala; QEH91765.1:p.Val91Ala
CA04_PB2 mapping	105	SNV	A	G	596	24129	2.47006	Gene: PB2, CDS: PB2	QEH91772.1:p.Ile30Met
CA04_PB2 mapping	501	SNV	G	A	182	7388	2.46345	Gene: PB2, CDS: PB2
CA04_PB2 mapping	290	SNV	C	T	223	9256	2.40925	Gene: PB2, CDS: PB2	QEH91772.1:p.Ser92Leu
CA04_PB2 mapping	1791	SNV	C	T	216	9219	2.34299	Gene: PB2, CDS: PB2
CA04_HA mapping	512	SNV	T	C	493	21174	2.32833	CDS: HA, Gene: HA, Mature peptide: Mature peptide
CA04_HA mapping	782	SNV	A	G	475	20789	2.28486	CDS: HA, Gene: HA, Mature peptide: Mature peptide
CA_04_PB1 mapping	2107	Insertion	-	T	247	9253	2.6694	CDS: PB1, Gene: PB1	QEH91769.1:p.Ser702fs
CA04_PB2 mapping	277	SNV	C	A	211	9345	2.25789	Gene: PB2, CDS: PB2
CA_04_PB1 mapping	963	SNV	G	A	179	8015	2.23331	CDS: PB1, Gene: PB1	QEH91769.1:p.Met317Ile
CA04_PB2 mapping	2183	SNV	A	G	219	9983	2.19373	Gene: PB2, CDS: PB2	QEH91772.1:p.Asn723Ser
CA04_NP mapping	744	SNV	A	T	752	34699	2.16721	Gene: NP, CDS: NP
CA04_NA mapping	478	SNV	C	T	449	20733	2.16563	Gene: NA, CDS: NA	QEH91764.1:p.Thr157Ile
CA04_PA mapping	72	Deletion	AATG	-	401	16753	2.3936	Gene: PA, Gene: PA-X, CDS: PA, CDS: PA-X	QEH91765.1:p.Met21fs; QEH91766.1:p.Met21fs
CA04_HA mapping	7	SNV	C	T	126	5967	2.11161
CA04_PB2 mapping	834	SNV	A	C	158	7818	2.02098	Gene: PB2, CDS: PB2
CA04_NA mapping	1150	SNV	C	T	577	28970	1.99172	Gene: NA, CDS: NA	QEH91764.1:p.Thr381Ile
CA04_PA mapping	1604	SNV	G	A	146	7832	1.86415	Gene: PA, CDS: PA	QEH91765.1:p.Arg531Lys
CA_04_PB1 mapping	2197	SNV	G	A	143	7681	1.86174	CDS: PB1, Gene: PB1	QEH91769.1:p.Asp729Asn
CA04_HA mapping	452	SNV	C	A	395	21610	1.82786	CDS: HA, Gene: HA, Mature peptide: Mature peptide	QEH91773.1:p.Asp144Glu
CA04_PB2 mapping	1978	SNV	G	A	170	9330	1.82208	Gene: PB2, CDS: PB2	QEH91772.1:p.Val655Ile
CA04_NA mapping	234	SNV	G	A	504	27708	1.81897	Gene: NA, CDS: NA	QEH91764.1:p.Ala76Thr
CA04_PA mapping	270	SNV	G	A	270	14885	1.81391	Gene: PA, Gene: PA-X, CDS: PA, CDS: PA-X	QEH91765.1:p.Met86Ile; QEH91766.1:p.Met86Ile
CA04_NP mapping	248	SNV	A	G	606	33451	1.81161	Gene: NP, CDS: NP	QEH91774.1:p.Asp72Gly
CA04_NP mapping	504	SNV	C	A	685	37936	1.80567	Gene: NP, CDS: NP
CA04_PA mapping	1362	SNV	G	T	156	8723	1.78838	Gene: PA, CDS: PA
CA04_PA mapping	916	SNV	A	G	142	8031	1.76815	Gene: PA, CDS: PA	QEH91765.1:p.Ile302Val
CA04_PA mapping	1813	SNV	T	C	163	9311	1.75062	Gene: PA, CDS: PA	QEH91765.1:p.Ser601Pro
CA04_NP mapping	816	SNV	G	A	587	36181	1.6224	Gene: NP, CDS: NP
CA04_NP mapping	949	SNV	T	C	599	37881	1.58127	Gene: NP, CDS: NP
CA04_NP mapping	579	SNV	G	A	587	37582	1.56192	Gene: NP, CDS: NP
CA04_HA mapping	776	SNV	G	C	332	21644	1.53391	CDS: HA, Gene: HA, Mature peptide: Mature peptide	QEH91773.1:p.Glu252Asp
CA_04_PB1 mapping	2215	SNV	A	G	107	7121	1.5026	CDS: PB1, Gene: PB1	QEH91769.1:p.Ile735Val
CA04_PB2 mapping	1417	SNV	A	G	112	7489	1.49553	Gene: PB2, CDS: PB2	QEH91772.1:p.Thr468Ala
CA04_M mapping	882	SNV	A	G	906	61255	1.47906	Gene: M2, CDS: M2	QEH91768.1:p.Arg61Gly
CA04_PA mapping	1955	SNV	G	A	211	14404	1.46487	Gene: PA, CDS: PA	QEH91765.1:p.Ser648Asn
CA_04_PB1 mapping	1969	Deletion	A	-	186	11253	1.65289	CDS: PB1, Gene: PB1	QEH91769.1:p.Ser654fs
CA04_PA mapping	37	SNV	T	C	223	15241	1.46316	Gene: PA, Gene: PA-X, CDS: PA, CDS: PA-X	QEH91765.1:p.Phe9Leu; QEH91766.1:p.Phe9Leu
CA_04_PB1 mapping	1770	SNV	A	G	121	8271	1.46294	CDS: PB1, Gene: PB1
CA_04_PB1 mapping	414	SNV	C	A	113	8346	1.35394	CDS: PB1, Gene: PB1	QEH91769.1:p.Asn134Lys
CA_04_PB1 mapping	2061	Deletion	TGAGGA	-	154	9841	1.56488	CDS: PB1, Gene: PB1	QEH91769.1:p.Asp685_Glu686del
CA04_PB2 mapping	1220	SNV	T	C	106	7838	1.35239	Gene: PB2, CDS: PB2	QEH91772.1:p.Met402Thr
CA04_NA mapping	455	SNV	T	C	312	23177	1.34616	Gene: NA, CDS: NA
CA_04_PB1 mapping	34	SNV	C	A	63	4880	1.29098	CDS: PB1, Gene: PB1	QEH91769.1:p.Leu8Ile
CA04_HA mapping	741	SNV	G	A	242	20040	1.20758	CDS: HA, Gene: HA, Mature peptide: Mature peptide	QEH91773.1:p.Glu241Lys
CA04_HA mapping	506	SNV	C	A	255	21356	1.19404	CDS: HA, Gene: HA, Mature peptide: Mature peptide	QEH91773.1:p.Tyr162*
CA04_M mapping	909	SNV	G	A	686	57476	1.19354	Gene: M2, CDS: M2	QEH91768.1:p.Glu70Lys
CA04_PA mapping	653	SNV	T	C	81	6955	1.16463	Gene: PA, Gene: PA-X, CDS: PA, CDS: PA-X	QEH91765.1:p.Leu214Pro
CA04_PB2 mapping	1715	SNV	A	G	113	9716	1.16303	Gene: PB2, CDS: PB2	QEH91772.1:p.Asp567Gly
CA04_NA mapping	226	SNV	A	G	304	26220	1.15942	Gene: NA, CDS: NA	QEH91764.1:p.Asn73Ser
CA04_NP mapping	1040	SNV	C	T	357	30918	1.15467	Gene: NP, CDS: NP	QEH91774.1:p.Ala336Val
CA04_M mapping	821	SNV	G	A	619	55238	1.12061	Gene: M2, CDS: M2
CA04_M mapping	624	SNV	A	G	799	71681	1.11466	Gene: M2, Gene: M1, CDS: M1	QEH91767.1:p.Glu204Gly
CA04_HA mapping	146	SNV	A	G	227	20910	1.0856	CDS: HA, Gene: HA, Mature peptide: Mature peptide
CA04_PB2 mapping	1755	SNV	T	C	98	9332	1.05015	Gene: PB2, CDS: PB2
CA04_NP mapping	1274	SNV	T	C	342	34296	0.997201	Gene: NP, CDS: NP	QEH91774.1:p.Val414Ala
CA04_PA mapping	1027	SNV	A	G	77	7934	0.970507	Gene: PA, CDS: PA	QEH91765.1:p.Lys339Glu
CA04_HA mapping	758	SNV	T	C	201	20811	0.965835	CDS: HA, Gene: HA, Mature peptide: Mature peptide
CA_04_PB1 mapping	344	Deletion	TGGAAGT	-	113	8875	1.27324	CDS: PB1, Gene: PB1, Gene: PB1-F2, Misc. feature: nonfunctional PB1-F2 protein due to mutation	QEH91769.1:p.Glu112fs
CA_04_PB1 mapping	888	SNV	T	C	73	7621	0.95788	CDS: PB1, Gene: PB1
CA04_NA mapping	1100	SNV	C	T	239	25215	0.947849	Gene: NA, CDS: NA
CA04_PA mapping	921	SNV	A	G	84	8898	0.944032	Gene: PA, CDS: PA
CA04_PA mapping	151	SNV	A	G	126	13358	0.943255	Gene: PA, Gene: PA-X, CDS: PA, CDS: PA-X	QEH91765.1:p.Met47Val; QEH91766.1:p.Met47Val
CA04_PB2 mapping	1657	SNV	A	G	83	8917	0.930806	Gene: PB2, CDS: PB2	QEH91772.1:p.Asn548Asp
CA04_PB2 mapping	457	SNV	A	G	70	7544	0.92789	Gene: PB2, CDS: PB2	QEH91772.1:p.Asn148Asp
CA04_PA mapping	668	SNV	T	C	60	6548	0.91631	Gene: PA, Gene: PA-X, CDS: PA, CDS: PA-X	QEH91765.1:p.Leu219Pro; QEH91766.1:p.Ser219Pro
CA04_NP mapping	1306	SNV	G	A	269	29400	0.914966	Gene: NP, CDS: NP	QEH91774.1:p.Val425Ile
CA04_NP mapping	396	SNV	C	T	343	38186	0.898235	Gene: NP, CDS: NP
CA04_M mapping	322	SNV	C	T	602	67215	0.895633	Gene: M2, Gene: M1, CDS: M1
CA04_NP mapping	871	SNV	G	A	314	35114	0.89423	Gene: NP, CDS: NP	QEH91774.1:p.Val280Met
CA04_PB2 mapping	470	SNV	C	T	67	7624	0.878804	Gene: PB2, CDS: PB2	QEH91772.1:p.Ala152Val
CA04_NP mapping	468	SNV	T	C	324	37562	0.862574	Gene: NP, CDS: NP
CA_04_PB1 mapping	159	SNV	C	T	71	8374	0.847862	CDS: PB1, Gene: PB1, Gene: PB1-F2, Misc. feature: nonfunctional PB1-F2 protein due to mutation
CA_04_PB1 mapping	1868	SNV	A	G	87	10323	0.842778	CDS: PB1, Gene: PB1	QEH91769.1:p.Asp619Gly
CA_04_PB1 mapping	697	SNV	A	G	57	6770	0.84195	CDS: PB1, Gene: PB1	QEH91769.1:p.Lys229Glu
CA04_PB2 mapping	204	Deletion	AATGGAC	-	146	14429	1.01185	Gene: PB2, CDS: PB2	QEH91772.1:p.Met64fs
CA04_NP mapping	1406	SNV	T	C	235	27934	0.841269	Gene: NP, CDS: NP	QEH91774.1:p.Phe458Ser
CA04_PA mapping	1762	SNV	T	C	71	8633	0.822426	Gene: PA, CDS: PA	QEH91765.1:p.Cys584Arg
CA04_M mapping	836	SNV	T	C	419	50986	0.821794	Gene: M2, CDS: M2
CA04_HA mapping	1619	SNV	C	A	203	24718	0.821264	CDS: HA, Gene: HA, Mature peptide: Mature peptide
CA_04_PB1 mapping	329	SNV	C	T	67	8453	0.792618	CDS: PB1, Gene: PB1, Gene: PB1-F2, Misc. feature: nonfunctional PB1-F2 protein due to mutation	QEH91769.1:p.Ser106Leu
CA04_PB2 mapping	748	SNV	A	G	63	7967	0.790762	Gene: PB2, CDS: PB2	QEH91772.1:p.Thr245Ala
CA_04_PB1 mapping	2060	SNV	T	C	75	9583	0.782636	CDS: PB1, Gene: PB1	QEH91769.1:p.Leu683Pro
CA04_HA mapping	829	SNV	A	G	187	23944	0.780989	CDS: HA, Gene: HA, Mature peptide: Mature peptide	QEH91773.1:p.Tyr270Cys
CA04_PA mapping	994	SNV	A	G	63	8093	0.778451	Gene: PA, CDS: PA	QEH91765.1:p.Lys328Glu
CA04_HA mapping	866	SNV	T	C	184	23836	0.771942	CDS: HA, Gene: HA, Mature peptide: Mature peptide
CA04_NA mapping	423	SNV	T	A	201	26250	0.765714	Gene: NA, CDS: NA	QEH91764.1:p.Leu139Met
CA04_NA mapping	1181	SNV	A	G	185	24737	0.747868	Gene: NA, CDS: NA
CA04_HA mapping	601	SNV	G	A	165	22523	0.732584	CDS: HA, Gene: HA, Mature peptide: Mature peptide	QEH91773.1:p.Trp194*
CA_04_PB1 mapping	1177	SNV	A	G	56	7699	0.727367	CDS: PB1, Gene: PB1	QEH91769.1:p.Ile389Val
CA_04_PB1 mapping	592	SNV	A	G	44	6370	0.690738	CDS: PB1, Gene: PB1	QEH91769.1:p.Asn194Asp
CA04_HA mapping	114	SNV	A	G	128	18555	0.689841	CDS: HA, Gene: HA, Mature peptide: Mature peptide	QEH91773.1:p.Thr32Ala
CA_04_PB1 mapping	1885	SNV	T	A	73	10662	0.684675	CDS: PB1, Gene: PB1	QEH91769.1:p.Cys625Ser
CA04_NP mapping	1335	SNV	A	G	178	26138	0.681001	Gene: NP, CDS: NP
CA_04_PB1 mapping	1553	SNV	T	C	57	8448	0.674716	CDS: PB1, Gene: PB1	QEH91769.1:p.Val514Ala
CA04_HA mapping	455	SNV	G	A	142	21461	0.661665	CDS: HA, Gene: HA, Mature peptide: Mature peptide
CA04_HA mapping	1167	SNV	A	G	166	25329	0.655375	CDS: HA, Gene: HA, Mature peptide: Mature peptide	QEH91773.1:p.Lys383Glu
CA04_PA mapping	758	SNV	T	C	41	6262	0.654743	Gene: PA, CDS: PA	QEH91765.1:p.Met249Thr
CA04_PB2 mapping	1971	SNV	T	C	60	9179	0.653666	Gene: PB2, CDS: PB2
CA_04_PB1 mapping	162	Insertion	-	G	69	8351	0.826248	CDS: PB1, Gene: PB1, Gene: PB1-F2, Misc. feature: nonfunctional PB1-F2 protein due to mutation	QEH91769.1:p.Glu51fs
CA04_NA mapping	941	SNV	A	C	198	30489	0.649415	Gene: NA, CDS: NA	QEH91764.1:p.Glu311Asp
CA_04_PB1 mapping	632	SNV	A	G	40	6174	0.647878	CDS: PB1, Gene: PB1	QEH91769.1:p.Lys207Arg
CA04_HA mapping	83	SNV	T	C	111	17365	0.639217	CDS: HA, Gene: HA, Mature peptide: Mature peptide
CA04_NA mapping	744	SNV	C	T	184	29168	0.630828	Gene: NA, CDS: NA	QEH91764.1:p.Pro246Ser
CA04_PA mapping	2014	SNV	A	G	81	12914	0.627226	Gene: PA, CDS: PA	QEH91765.1:p.Ile668Val
CA04_NP mapping	867	SNV	T	C	203	32683	0.621118	Gene: NP, CDS: NP
CA04_PA mapping	1985	SNV	T	C	73	12165	0.600082	Gene: PA, CDS: PA	QEH91765.1:p.Phe658Ser
CA04_PB2 mapping	1597	SNV	A	G	52	8667	0.599977	Gene: PB2, CDS: PB2	QEH91772.1:p.Thr528Ala
CA04_NP mapping	984	SNV	A	G	207	34537	0.599357	Gene: NP, CDS: NP
CA04_HA mapping	1250	SNV	A	G	162	27590	0.587169	CDS: HA, Gene: HA, Mature peptide: Mature peptide
CA04_PB2 mapping	1543	SNV	A	G	51	8728	0.584326	Gene: PB2, CDS: PB2	QEH91772.1:p.Asn510Asp
CA04_PA mapping	594	SNV	C	T	46	7900	0.582278	Gene: PA, Gene: PA-X, CDS: PA, CDS: PA-X	QEH91766.1:p.Pro194Leu
CA04_HA mapping	359	SNV	C	T	146	25215	0.57902	CDS: HA, Gene: HA, Mature peptide: Mature peptide
CA_04_PB1 mapping	1495	Deletion	T	-	56	8278	0.676492	CDS: PB1, Gene: PB1	QEH91769.1:p.Tyr497fs
CA04_PB2 mapping	302	SNV	T	C	51	8887	0.573872	Gene: PB2, CDS: PB2	QEH91772.1:p.Val96Ala
CA04_NA mapping	779	SNV	A	G	168	29535	0.568817	Gene: NA, CDS: NA
CA04_PB2 mapping	2031	SNV	A	G	82	14425	0.568458	Gene: PB2, CDS: PB2
CA04_NS mapping	819	SNV	A	G	266	46869	0.567539	Gene: NEP, CDS: NEP
CA04_PA mapping	439	SNV	A	G	47	8290	0.566948	Gene: PA, Gene: PA-X, CDS: PA, CDS: PA-X	QEH91766.1:p.Thr143Ala; QEH91765.1:p.Thr143Ala
CA04_PB2 mapping	679	SNV	G	A	42	7464	0.562701	Gene: PB2, CDS: PB2	QEH91772.1:p.Gly222Ser
CA04_PA mapping	1579	SNV	A	G	45	8062	0.558174	Gene: PA, CDS: PA	QEH91765.1:p.Met523Val
CA04_NP mapping	1514	SNV	A	G	101	18152	0.556413	Gene: NP, CDS: NP	QEH91774.1:p.Glu494Gly
CA04_NA mapping	22	SNV	A	G	71	12838	0.553046	Gene: NA, CDS: NA	QEH91764.1:p.Gln5Arg
CA04_PB2 mapping	1504	SNV	A	G	48	8759	0.548008	Gene: PB2, CDS: PB2	QEH91772.1:p.Ser497Gly
CA04_NP mapping	679	SNV	A	G	206	37661	0.546985	Gene: NP, CDS: NP	QEH91774.1:p.Arg216Gly
CA04_NS mapping	839	SNV	T	C	155	28376	0.546236	Gene: NEP, CDS: NEP	QEH91771.1:p.Phe118Ser
CA04_M mapping	794	SNV	T	C	308	56657	0.543622	Gene: M2, CDS: M2
CA04_NP mapping	708	SNV	C	T	195	35920	0.542873	Gene: NP, CDS: NP
CA04_PB2 mapping	547	SNV	A	G	36	6656	0.540865	Gene: PB2, CDS: PB2	QEH91772.1:p.Thr178Ala
CA04_NA mapping	186	SNV	A	G	130	24261	0.535839	Gene: NA, CDS: NA	QEH91764.1:p.Thr60Ala
CA04_HA mapping	1747	SNV	A	G	14	2613	0.535783
CA04_NP mapping	411	SNV	C	T	209	39021	0.535609	Gene: NP, CDS: NP
CA04_HA mapping	1388	SNV	T	C	118	22207	0.531364	CDS: HA, Gene: HA, Mature peptide: Mature peptide
CA04_NA mapping	1186	SNV	T	C	130	24677	0.526806	Gene: NA, CDS: NA	QEH91764.1:p.Ile393Thr
CA04_PB2 mapping	612	SNV	T	C	37	7041	0.525494	Gene: PB2, CDS: PB2
CA04_NP mapping	1081	SNV	A	G	128	24572	0.520918	Gene: NP, CDS: NP	QEH91774.1:p.Lys350Glu
CA04_PA mapping	1436	SNV	C	T	46	8908	0.51639	Gene: PA, CDS: PA	QEH91765.1:p.Ala475Val
CA04_HA mapping	1565	SNV	A	G	110	21391	0.514235	CDS: HA, Gene: HA, Mature peptide: Mature peptide
CA04_PB2 mapping	1316	SNV	T	C	33	6420	0.514019	Gene: PB2, CDS: PB2	QEH91772.1:p.Leu434Pro
CA04_HA mapping	173	SNV	A	G	114	22519	0.506239	CDS: HA, Gene: HA, Mature peptide: Mature peptide
CA04_NP mapping	1485	SNV	A	G	118	23420	0.503843	Gene: NP, CDS: NP
CA04_PB2 mapping	1134	SNV	T	C	40	7973	0.501693	Gene: PB2, CDS: PB2
CA04_PA mapping	1778	SNV	T	C	46	9169	0.50169	Gene: PA, CDS: PA	QEH91765.1:p.Leu589Pro
CA04_PB2 mapping	709	SNV	T	C	35	7030	0.497866	Gene: PB2, CDS: PB2
CA04_NP mapping	590	SNV	T	C	187	37576	0.497658	Gene: NP, CDS: NP	QEH91774.1:p.Val186Ala
CA04_PA mapping	1016	SNV	T	C	39	7952	0.490443	Gene: PA, CDS: PA	QEH91765.1:p.Leu335Pro
CA_04_PB1 mapping	264	SNV	A	G	41	8363	0.490255	CDS: PB1, Gene: PB1, Gene: PB1-F2, Misc. feature: nonfunctional PB1-F2 protein due to mutation
CA04_PA mapping	1319	SNV	A	G	43	8898	0.483255	Gene: PA, CDS: PA	QEH91765.1:p.Glu436Gly
CA04_M mapping	160	SNV	A	G	264	54804	0.481717	Gene: M2, Gene: M1, CDS: M1
CA04_PB2 mapping	2120	SNV	A	G	78	16277	0.479204	Gene: PB2, CDS: PB2	QEH91772.1:p.Lys702Arg
CA04_NP mapping	813	SNV	A	G	165	34547	0.47761	Gene: NP, CDS: NP
CA04_HA mapping	396	SNV	T	C	123	25849	0.47584	CDS: HA, Gene: HA, Mature peptide: Mature peptide	QEH91773.1:p.Ser126Pro
CA04_HA mapping	291	SNV	A	G	110	23287	0.472367	CDS: HA, Gene: HA, Mature peptide: Mature peptide	QEH91773.1:p.Ser91Gly
CA04_HA mapping	1343	SNV	A	G	108	22977	0.470035	CDS: HA, Gene: HA, Mature peptide: Mature peptide
CA04_NP mapping	334	SNV	G	A	158	33732	0.468398	Gene: NP, CDS: NP	QEH91774.1:p.Asp101Asn
CA04_NP mapping	145	SNV	A	G	123	26278	0.468072	Gene: NP, CDS: NP	QEH91774.1:p.Arg38Gly
CA04_PB2 mapping	229	SNV	G	A	58	12405	0.467553	Gene: PB2, CDS: PB2	QEH91772.1:p.Glu72Lys
CA04_NS mapping	168	SNV	C	T	432	92524	0.466906	Gene: NEP, Gene: NS1, CDS: NS1	QEH91770.1:p.Leu52Phe
CA04_NS mapping	826	SNV	A	G	187	40472	0.462048	Gene: NEP, CDS: NEP	QEH91771.1:p.Arg114Gly
CA04_M mapping	526	SNV	A	G	294	63731	0.461314	Gene: M2, Gene: M1, CDS: M1
CA04_PA mapping	1157	SNV	A	G	39	8481	0.459851	Gene: PA, CDS: PA	QEH91765.1:p.Asp382Gly
CA_04_PB1 mapping	2243	SNV	T	C	27	5915	0.456467	CDS: PB1, Gene: PB1	QEH91769.1:p.Met744Thr
CA04_PB2 mapping	1385	SNV	T	C	32	7079	0.452041	Gene: PB2, CDS: PB2	QEH91772.1:p.Val457Ala
CA04_PB2 mapping	232	SNV	C	A	52	11639	0.446774	Gene: PB2, CDS: PB2	QEH91772.1:p.Gln73Lys
CA04_HA mapping	1732	SNV	T	C	16	3597	0.444815
CA_04_PB1 mapping	2208	SNV	T	C	34	7705	0.441272	CDS: PB1, Gene: PB1
CA04_NA mapping	25	SNV	A	G	56	12936	0.4329	Gene: NA, CDS: NA	QEH91764.1:p.Lys6Arg
CA04_PA mapping	2121	SNV	T	C	45	10421	0.43182	Gene: PA, CDS: PA
CA04_NP mapping	1517	SNV	A	G	58	13458	0.43097	Gene: NP, CDS: NP	QEH91774.1:p.Glu495Gly
CA_04_PB1 mapping	635	SNV	A	G	27	6273	0.430416	CDS: PB1, Gene: PB1	QEH91769.1:p.Lys208Arg
CA04_NP mapping	1116	SNV	A	C	110	25747	0.427234	Gene: NP, CDS: NP	QEH91774.1:p.Arg361Ser
CA04_NP mapping	1009	SNV	A	G	134	31729	0.422327	Gene: NP, CDS: NP	QEH91774.1:p.Ser326Gly
CA04_NS mapping	150	SNV	A	G	408	96945	0.420857	Gene: NEP, Gene: NS1, CDS: NS1	QEH91770.1:p.Arg46Gly
CA04_NS mapping	798	SNV	A	G	329	78655	0.418282	Gene: NEP, CDS: NEP
CA04_PA mapping	883	SNV	A	G	27	6475	0.416988	Gene: PA, CDS: PA	QEH91765.1:p.Ser291Gly
CA04_M mapping	429	SNV	C	T	283	68124	0.415419	Gene: M2, Gene: M1, CDS: M1	QEH91767.1:p.Thr139Ile
CA_04_PB1 mapping	547	SNV	A	G	28	6776	0.413223	CDS: PB1, Gene: PB1	QEH91769.1:p.Ile179Val
CA04_NP mapping	914	SNV	A	G	148	36359	0.407052	Gene: NP, CDS: NP	QEH91774.1:p.Glu294Gly
CA04_PB2 mapping	1951	SNV	A	G	35	8635	0.405327	Gene: PB2, CDS: PB2	QEH91772.1:p.Arg646Gly
CA04_NS mapping	815	SNV	A	G	211	52341	0.403126	Gene: NEP, CDS: NEP	QEH91771.1:p.Glu110Gly
CA04_NA mapping	1201	SNV	A	G	93	23117	0.402301	Gene: NA, CDS: NA	QEH91764.1:p.Glu398Gly
CA04_NS mapping	677	SNV	A	G	327	81312	0.402155	Gene: NEP, CDS: NEP	QEH91771.1:p.Lys64Arg
CA_04_PB1 mapping	2043	SNV	A	G	39	9808	0.397635	CDS: PB1, Gene: PB1
CA04_PA mapping	588	SNV	T	C	31	7855	0.394653	Gene: PA, Gene: PA-X, CDS: PA, CDS: PA-X	QEH91766.1:p.Val192Ala
CA04_PB2 mapping	1048	SNV	C	T	25	6343	0.394135	Gene: PB2, CDS: PB2
CA04_PA mapping	1202	SNV	A	G	31	8015	0.386775	Gene: PA, CDS: PA	QEH91765.1:p.Glu397Gly
CA04_NP mapping	489	SNV	A	G	148	38613	0.383291	Gene: NP, CDS: NP
CA04_PB2 mapping	2013	SNV	A	G	50	13065	0.382702	Gene: PB2, CDS: PB2
CA04_PB2 mapping	768	SNV	A	G	28	7372	0.379816	Gene: PB2, CDS: PB2
CA_04_PB1 mapping	1754	SNV	A	G	33	8746	0.377315	CDS: PB1, Gene: PB1	QEH91769.1:p.Asp581Gly
CA04_M mapping	807	SNV	T	C	212	56295	0.376588	Gene: M2, CDS: M2
CA04_M mapping	772	SNV	A	G	227	60336	0.376226	Gene: M2, Gene: M1, CDS: M2, CDS: M1	QEH91768.1:p.Asp24Gly; QEH91767.1:p.*253Trp
CA04_NS mapping	157	SNV	A	G	348	93436	0.372447	Gene: NEP, Gene: NS1, CDS: NS1	QEH91770.1:p.Asn48Ser
CA04_M mapping	838	SNV	T	C	191	51308	0.372262	Gene: M2, CDS: M2	QEH91768.1:p.Leu46Pro
CA_04_PB1 mapping	2072	SNV	A	G	35	9552	0.366415	CDS: PB1, Gene: PB1	QEH91769.1:p.Gln687Arg
CA04_PB2 mapping	1780	SNV	A	G	32	8735	0.366342	Gene: PB2, CDS: PB2	QEH91772.1:p.Arg589Gly
CA04_HA mapping	443	SNV	C	T	84	22953	0.365965	CDS: HA, Gene: HA, Mature peptide: Mature peptide
CA04_NS mapping	857	Deletion	A	-	39	20536	0.18991
CA_04_PB1 mapping	848	SNV	A	G	25	6838	0.365604	CDS: PB1, Gene: PB1	QEH91769.1:p.Lys279Arg
CA04_M mapping	394	SNV	C	T	254	69485	0.365547	Gene: M2, Gene: M1, CDS: M1
CA04_PB2 mapping	809	SNV	A	G	27	7413	0.364225	Gene: PB2, CDS: PB2	QEH91772.1:p.Asn265Ser
CA04_NA mapping	834	SNV	T	C	99	27381	0.361565	Gene: NA, CDS: NA	QEH91764.1:p.Tyr276His
CA04_NA mapping	276	SNV	T	C	102	28264	0.360883	Gene: NA, CDS: NA	QEH91764.1:p.Ser90Pro
CA_04_PB1 mapping	877	SNV	A	G	27	7565	0.356907	CDS: PB1, Gene: PB1	QEH91769.1:p.Met289Val
CA04_PB2 mapping	933	SNV	A	G	25	7039	0.355164	Gene: PB2, CDS: PB2
CA04_NP mapping	9	SNV	T	C	56	15808	0.354251
CA04_NP mapping	814	SNV	C	T	122	34512	0.3535	Gene: NP, CDS: NP	QEH91774.1:p.Arg261Trp
CA04_M mapping	918	SNV	A	G	191	54223	0.352249	Gene: M2, CDS: M2	QEH91768.1:p.Arg73Gly
CA04_PB2 mapping	1936	SNV	A	G	29	8334	0.347972	Gene: PB2, CDS: PB2	QEH91772.1:p.Arg641Gly
CA04_M mapping	938	SNV	A	G	164	47185	0.347568	Gene: M2, CDS: M2
CA04_NP mapping	739	SNV	A	G	121	34866	0.347043	Gene: NP, CDS: NP	QEH91774.1:p.Arg236Gly
CA04_PB2 mapping	476	SNV	T	C	26	7495	0.346898	Gene: PB2, CDS: PB2	QEH91772.1:p.Leu154Pro
CA04_NP mapping	1102	SNV	A	G	87	25082	0.346862	Gene: NP, CDS: NP	QEH91774.1:p.Lys357Glu
CA04_NA mapping	683	SNV	A	G	101	29289	0.344839	Gene: NA, CDS: NA
CA04_PA mapping	1259	SNV	A	G	28	8179	0.34234	Gene: PA, CDS: PA	QEH91765.1:p.Glu416Gly
CA_04_PB1 mapping	1843	SNV	T	C	33	9688	0.340628	CDS: PB1, Gene: PB1
CA04_PA mapping	2005	SNV	T	C	44	12958	0.339559	Gene: PA, CDS: PA
CA04_PA mapping	2135	SNV	A	G	34	10032	0.338915	Gene: PA, CDS: PA	QEH91765.1:p.Asn708Ser
CA04_M mapping	780	SNV	G	T	203	59920	0.338785	Gene: M2, CDS: M2	QEH91768.1:p.Val27Phe
CA04_NA mapping	168	SNV	A	G	79	23455	0.336815	Gene: NA, CDS: NA	QEH91764.1:p.Ile54Val
CA04_PB2 mapping	822	SNV	A	G	25	7563	0.330557	Gene: PB2, CDS: PB2
CA04_PB2 mapping	1788	SNV	G	A	30	9112	0.329236	Gene: PB2, CDS: PB2
CA04_NS mapping	149	SNV	A	G	320	97280	0.328947	Gene: NEP, Gene: NS1, CDS: NS1
CA04_M mapping	232	SNV	A	G	199	60719	0.327739	Gene: M2, Gene: M1, CDS: M1
CA04_NA mapping	878	SNV	T	C	90	27464	0.327702	Gene: NA, CDS: NA
CA04_M mapping	890	SNV	T	C	199	60855	0.327007	Gene: M2, CDS: M2
CA04_NA mapping	836	SNV	T	C	90	27650	0.325497	Gene: NA, CDS: NA
CA04_M mapping	30	SNV	A	G	115	35632	0.322744	Gene: M2, Gene: M1, CDS: M2, CDS: M1	QEH91767.1:p.Glu6Gly; QEH91768.1:p.Glu6Gly
CA04_PB2 mapping	664	SNV	T	C	23	7135	0.322355	Gene: PB2, CDS: PB2	QEH91772.1:p.Phe217Leu
CA04_NA mapping	1163	SNV	T	C	88	27413	0.321016	Gene: NA, CDS: NA
CA04_NA mapping	892	SNV	A	G	89	27729	0.320964	Gene: NA, CDS: NA	QEH91764.1:p.Asn295Ser
CA04_NP mapping	86	SNV	A	G	94	29384	0.319902	Gene: NP, CDS: NP	QEH91774.1:p.Glu18Gly
CA04_NA mapping	156	SNV	A	G	71	22203	0.319777	Gene: NA, CDS: NA	QEH91764.1:p.Asn50Asp
CA04_NA mapping	1221	SNV	A	G	69	21595	0.319518	Gene: NA, CDS: NA	QEH91764.1:p.Ser405Gly
CA04_NP mapping	177	SNV	A	G	85	26616	0.319357	Gene: NP, CDS: NP
CA04_PA mapping	1829	SNV	A	G	33	10404	0.317186	Gene: PA, CDS: PA	QEH91765.1:p.Asp606Gly
CA04_PB2 mapping	2091	SNV	A	G	54	17044	0.316827	Gene: PB2, CDS: PB2
CA04_NA mapping	743	SNV	A	G	92	29101	0.31614	Gene: NA, CDS: NA
CA04_NA mapping	1332	SNV	A	G	57	18053	0.315737	Gene: NA, CDS: NA	QEH91764.1:p.Ser442Gly
CA04_HA mapping	923	SNV	T	C	66	20922	0.315457	CDS: HA, Gene: HA, Mature peptide: Mature peptide
CA04_NA mapping	1078	SNV	T	C	85	27020	0.314582	Gene: NA, CDS: NA	QEH91764.1:p.Val357Ala
CA04_PB2 mapping	2175	SNV	G	A	34	10842	0.313595	Gene: PB2, CDS: PB2
CA04_NP mapping	855	SNV	C	A	109	34871	0.312581	Gene: NP, CDS: NP
CA04_NP mapping	676	SNV	A	G	117	37451	0.312408	Gene: NP, CDS: NP	QEH91774.1:p.Thr215Ala
CA04_M mapping	494	SNV	T	C	218	69845	0.31212	Gene: M2, Gene: M1, CDS: M1	QEH91767.1:p.Ser161Pro
CA04_PB2 mapping	1581	SNV	A	G	27	8660	0.311778	Gene: PB2, CDS: PB2
CA04_PB2 mapping	1630	SNV	A	G	26	8453	0.307583	Gene: PB2, CDS: PB2	QEH91772.1:p.Ile539Val
CA04_NA mapping	737	SNV	C	T	90	29298	0.307188	Gene: NA, CDS: NA
CA04_PB2 mapping	2258	SNV	A	G	36	11783	0.305525	Gene: PB2, CDS: PB2	QEH91772.1:p.Gln748Arg
CA04_HA mapping	1673	SNV	T	C	58	19006	0.305167	CDS: HA, Gene: HA, Mature peptide: Mature peptide
CA04_NA mapping	1123	SNV	A	G	79	25994	0.303916	Gene: NA, CDS: NA	QEH91764.1:p.Glu372Gly
CA_04_PB1 mapping	1633	SNV	C	T	28	9232	0.303293	CDS: PB1, Gene: PB1	QEH91769.1:p.Pro541Ser
CA04_NA mapping	667	SNV	G	A	84	28258	0.297261	Gene: NA, CDS: NA	QEH91764.1:p.Arg220Lys
CA04_NA mapping	36	SNV	A	G	50	16846	0.296806	Gene: NA, CDS: NA	QEH91764.1:p.Ile10Val
CA04_NS mapping	831	SNV	T	C	91	30697	0.296446	Gene: NEP, CDS: NEP
CA04_NP mapping	762	SNV	A	G	98	33243	0.294799	Gene: NP, CDS: NP
CA04_M mapping	203	SNV	T	C	159	53979	0.294559	Gene: M2, Gene: M1, CDS: M1	QEH91767.1:p.Phe64Leu
CA04_PA mapping	256	SNV	A	G	41	13930	0.294329	Gene: PA, Gene: PA-X, CDS: PA, CDS: PA-X	QEH91765.1:p.Arg82Gly; QEH91766.1:p.Arg82Gly
CA04_NS mapping	833	SNV	T	C	90	30620	0.293926	Gene: NEP, CDS: NEP	QEH91771.1:p.Phe116Ser
CA04_PB2 mapping	338	SNV	C	T	23	7907	0.290881	Gene: PB2, CDS: PB2	QEH91772.1:p.Thr108Ile
CA04_NP mapping	275	SNV	A	G	95	32783	0.289784	Gene: NP, CDS: NP	QEH91774.1:p.Glu81Gly
CA04_M mapping	210	SNV	T	C	157	54301	0.289129	Gene: M2, Gene: M1, CDS: M1	QEH91767.1:p.Leu66Pro
CA04_HA mapping	578	SNV	A	G	62	21484	0.288587	CDS: HA, Gene: HA, Mature peptide: Mature peptide
CA04_NP mapping	1159	SNV	T	C	104	36063	0.288384	Gene: NP, CDS: NP	QEH91774.1:p.Ser376Pro
CA04_NP mapping	953	SNV	T	C	109	37911	0.287515	Gene: NP, CDS: NP	QEH91774.1:p.Leu307Pro
CA04_NP mapping	404	SNV	A	G	110	38261	0.287499	Gene: NP, CDS: NP	QEH91774.1:p.Asn124Ser
CA04_NP mapping	629	SNV	G	A	107	37256	0.287202	Gene: NP, CDS: NP	QEH91774.1:p.Arg199His
CA_04_PB1 mapping	166	SNV	A	C	24	8371	0.286704	CDS: PB1, Gene: PB1, Gene: PB1-F2, Misc. feature: nonfunctional PB1-F2 protein due to mutation	QEH91769.1:p.Lys52Gln
CA04_HA mapping	1173	SNV	A	G	71	24814	0.286129	CDS: HA, Gene: HA, Mature peptide: Mature peptide	QEH91773.1:p.Thr385Ala
CA04_NS mapping	793	SNV	T	C	227	79852	0.284276	Gene: NEP, CDS: NEP
CA04_NA mapping	923	SNV	T	C	82	29020	0.282564	Gene: NA, CDS: NA
CA04_NA mapping	228	SNV	T	C	75	26558	0.282401	Gene: NA, CDS: NA	QEH91764.1:p.Phe74Leu
CA04_M mapping	814	SNV	T	C	155	55031	0.281659	Gene: M2, CDS: M2	QEH91768.1:p.Leu38Pro
CA04_PA mapping	210	SNV	T	C	39	13963	0.27931	Gene: PA, Gene: PA-X, CDS: PA, CDS: PA-X
CA04_NP mapping	526	SNV	T	C	104	37258	0.279135	Gene: NP, CDS: NP	QEH91774.1:p.Ser165Pro
CA04_NS mapping	188	SNV	T	C	276	98962	0.278895	Gene: NEP, Gene: NS1, CDS: NS1
CA04_HA mapping	108	SNV	A	G	51	18317	0.27843	CDS: HA, Gene: HA, Mature peptide: Mature peptide	QEH91773.1:p.Thr30Ala
CA04_NA mapping	1309	SNV	A	G	54	19412	0.278178	Gene: NA, CDS: NA	QEH91764.1:p.Asn434Ser
CA04_PB2 mapping	1056	SNV	C	T	17	6114	0.27805	Gene: PB2, CDS: PB2
CA04_NA mapping	672	SNV	A	G	80	28792	0.277855	Gene: NA, CDS: NA	QEH91764.1:p.Asn222Asp
CA04_M mapping	436	SNV	A	G	186	67171	0.276905	Gene: M2, Gene: M1, CDS: M1
CA04_M mapping	177	SNV	T	C	148	53588	0.276181	Gene: M2, Gene: M1, CDS: M1	QEH91767.1:p.Leu55Pro
CA04_M mapping	788	SNV	A	G	158	57308	0.275703	Gene: M2, CDS: M2
CA04_HA mapping	154	SNV	A	G	58	21061	0.275391	CDS: HA, Gene: HA, Mature peptide: Mature peptide	QEH91773.1:p.His45Arg
CA04_NP mapping	938	SNV	A	G	112	41179	0.271983	Gene: NP, CDS: NP	QEH91774.1:p.Asp302Gly
CA04_NP mapping	1082	SNV	A	G	66	24529	0.269069	Gene: NP, CDS: NP	QEH91774.1:p.Lys350Arg
CA04_NP mapping	23	SNV	A	G	54	20155	0.267924
CA04_HA mapping	1280	SNV	A	G	68	25401	0.267706	CDS: HA, Gene: HA, Mature peptide: Mature peptide
CA04_M mapping	662	SNV	A	G	188	70929	0.265054	Gene: M2, Gene: M1, CDS: M1	QEH91767.1:p.Arg217Gly
CA04_NA mapping	227	SNV	C	T	70	26433	0.26482	Gene: NA, CDS: NA
CA04_NS mapping	169	SNV	T	C	242	91581	0.264247	Gene: NEP, Gene: NS1, CDS: NS1	QEH91770.1:p.Leu52Pro
CA04_NS mapping	650	SNV	T	C	231	88109	0.262175	Gene: NEP, Gene: NS1, CDS: NEP, CDS: NS1	QEH91771.1:p.Leu55Pro
CA04_NS mapping	83	SNV	A	G	255	97794	0.260752	Gene: NEP, Gene: NS1, CDS: NS1
CA04_NA mapping	54	SNV	A	G	60	23036	0.260462	Gene: NA, CDS: NA	QEH91764.1:p.Thr16Ala
CA_04_PB1 mapping	523	Insertion	-	T	19	7058	0.269198	CDS: PB1, Gene: PB1	QEH91769.1:p.Met171fs
CA04_HA mapping	1121	SNV	T	C	52	20018	0.259766	CDS: HA, Gene: HA, Mature peptide: Mature peptide
CA04_PB2 mapping	68	SNV	A	G	54	20801	0.259603	Gene: PB2, CDS: PB2	QEH91772.1:p.Glu18Gly
CA04_NA mapping	437	SNV	A	G	65	25045	0.259533	Gene: NA, CDS: NA
CA04_HA mapping	1278	SNV	A	G	65	25173	0.258213	CDS: HA, Gene: HA, Mature peptide: Mature peptide	QEH91773.1:p.Arg420Gly
CA04_PA mapping	705	SNV	C	T	16	6220	0.257235	Gene: PA, Gene: PA-X, CDS: PA, CDS: PA-X	QEH91766.1:p.Pro231Leu
CA04_PA mapping	1381	SNV	G	A	24	9338	0.257014	Gene: PA, CDS: PA	QEH91765.1:p.Glu457Lys
CA04_NP mapping	1077	SNV	A	G	68	26469	0.256904	Gene: NP, CDS: NP
CA04_M mapping	838	Deletion	T	-	134	51308	0.261168	Gene: M2, CDS: M2	QEH91768.1:p.Phe48fs
CA04_HA mapping	383	SNV	A	G	67	26159	0.256126	CDS: HA, Gene: HA, Mature peptide: Mature peptide
CA04_M mapping	279	SNV	A	G	162	63826	0.253815	Gene: M2, Gene: M1, CDS: M1	QEH91767.1:p.Asp89Gly
CA04_PA mapping	1988	SNV	C	T	32	12645	0.253064	Gene: PA, CDS: PA	QEH91765.1:p.Ser659Leu
CA04_NS mapping	645	SNV	A	G	238	94221	0.252598	Gene: NEP, Gene: NS1, CDS: NEP, CDS: NS1	QEH91770.1:p.Arg211Gly
CA04_M mapping	120	SNV	A	G	138	54659	0.252474	Gene: M2, Gene: M1, CDS: M1	QEH91767.1:p.Asn36Ser
CA04_HA mapping	136	SNV	A	G	53	21086	0.251352	CDS: HA, Gene: HA, Mature peptide: Mature peptide	QEH91773.1:p.Lys39Arg
CA04_M mapping	326	SNV	A	G	167	67302	0.248135	Gene: M2, Gene: M1, CDS: M1	QEH91767.1:p.Arg105Gly
CA04_NP mapping	512	SNV	A	G	94	37959	0.247636	Gene: NP, CDS: NP	QEH91774.1:p.Asp160Gly
CA04_NP mapping	1221	SNV	C	T	95	38387	0.24748	Gene: NP, CDS: NP
CA04_NA mapping	347	SNV	T	C	73	29681	0.245949	Gene: NA, CDS: NA
CA04_NP mapping	999	SNV	A	G	77	31538	0.24415	Gene: NP, CDS: NP
CA04_NS mapping	39	SNV	T	C	199	81735	0.24347	Gene: NEP, Gene: NS1, CDS: NEP, CDS: NS1	QEH91771.1:p.Phe9Leu; QEH91770.1:p.Phe9Leu
CA04_NP mapping	1323	SNV	C	T	66	27201	0.242638	Gene: NP, CDS: NP
CA04_PB2 mapping	493	SNV	C	T	17	7032	0.241752	Gene: PB2, CDS: PB2	QEH91772.1:p.Gln160*
CA04_NS mapping	33	SNV	T	C	187	77670	0.240762	Gene: NEP, Gene: NS1, CDS: NEP, CDS: NS1	QEH91770.1:p.Ser7Pro; QEH91771.1:p.Ser7Pro
CA04_PA mapping	1327	SNV	G	A	21	8725	0.240688	Gene: PA, CDS: PA	QEH91765.1:p.Ala439Thr
CA04_M mapping	119	SNV	A	G	131	54654	0.23969	Gene: M2, Gene: M1, CDS: M1	QEH91767.1:p.Asn36Asp
CA04_M mapping	170	SNV	T	C	127	53011	0.239573	Gene: M2, Gene: M1, CDS: M1	QEH91767.1:p.Ser53Pro
CA_04_PB1 mapping	2063	SNV	A	G	23	9602	0.239533	CDS: PB1, Gene: PB1	QEH91769.1:p.Glu684Gly
CA04_NP mapping	253	SNV	A	G	80	33409	0.239456	Gene: NP, CDS: NP	QEH91774.1:p.Arg74Gly
CA04_NP mapping	448	SNV	T	A	93	38992	0.23851	Gene: NP, CDS: NP	QEH91774.1:p.Trp139Arg
CA_04_PB1 mapping	348	SNV	A	G	20	8521	0.234714	CDS: PB1, Gene: PB1, Gene: PB1-F2, Misc. feature: nonfunctional PB1-F2 protein due to mutation
CA04_M mapping	435	SNV	A	G	159	67803	0.234503	Gene: M2, Gene: M1, CDS: M1	QEH91767.1:p.Glu141Gly
CA04_NS mapping	49	SNV	A	G	209	89229	0.234229	Gene: NEP, Gene: NS1, CDS: NS1	QEH91770.1:p.Asp12Gly
CA04_M mapping	902	SNV	A	G	139	59486	0.233668	Gene: M2, CDS: M2
CA_04_PB1 mapping	1478	SNV	C	T	19	8168	0.232615	CDS: PB1, Gene: PB1	QEH91769.1:p.Thr489Ile
CA04_M mapping	849	SNV	T	C	132	56768	0.232525	Gene: M2, CDS: M2	QEH91768.1:p.Cys50Arg
CA04_NA mapping	387	SNV	T	C	70	30154	0.232142	Gene: NA, CDS: NA
CA04_NP mapping	1116	SNV	A	G	59	25747	0.229153	Gene: NP, CDS: NP
CA04_NS mapping	659	SNV	T	C	205	89647	0.228675	Gene: NEP, Gene: NS1, CDS: NEP, CDS: NS1	QEH91771.1:p.Leu58Pro
CA04_HA mapping	1484	SNV	C	T	59	25940	0.227448	CDS: HA, Gene: HA, Mature peptide: Mature peptide
CA04_NA mapping	830	SNV	T	C	63	27757	0.22697	Gene: NA, CDS: NA
CA04_M mapping	428	SNV	A	G	152	67175	0.226275	Gene: M2, Gene: M1, CDS: M1	QEH91767.1:p.Thr139Ala
CA04_M mapping	164	SNV	A	G	121	53781	0.224987	Gene: M2, Gene: M1, CDS: M1	QEH91767.1:p.Ile51Val
CA04_PA mapping	681	Deletion	C	-	14	6339	0.220855	Gene: PA, Gene: PA-X, CDS: PA, CDS: PA-X	QEH91766.1:p.Pro224fs; QEH91765.1:p.Ser225fs
CA04_PB2 mapping	209	SNV	A	G	30	13429	0.223397	Gene: PB2, CDS: PB2	QEH91772.1:p.Asp65Gly
CA04_NS mapping	53	SNV	T	C	206	92493	0.22272	Gene: NEP, Gene: NS1, CDS: NS1
CA04_HA mapping	1273	Deletion	A	-	55	25159	0.21861	CDS: HA, Gene: HA, Mature peptide: Mature peptide	QEH91773.1:p.Arg420fs
CA04_M mapping	664	SNV	A	G	160	72102	0.221908	Gene: M2, Gene: M1, CDS: M1
CA04_PA mapping	92	SNV	A	T	38	17134	0.221781	Gene: PA, Gene: PA-X, CDS: PA, CDS: PA-X	QEH91766.1:p.Asp27Val; QEH91765.1:p.Asp27Val
CA04_PA mapping	1977	SNV	T	G	27	12175	0.221766	Gene: PA, CDS: PA
CA04_PA mapping	971	SNV	C	T	19	8591	0.221162	Gene: PA, CDS: PA	QEH91765.1:p.Pro320Leu
CA04_NS mapping	212	SNV	A	G	218	98728	0.220809	Gene: NEP, Gene: NS1, CDS: NS1
CA04_HA mapping	1430	Deletion	A	-	49	24419	0.200663	CDS: HA, Gene: HA, Mature peptide: Mature peptide	QEH91773.1:p.Asn472fs
CA04_NS mapping	647	SNV	A	G	195	88504	0.220329	Gene: NEP, Gene: NS1, CDS: NEP, CDS: NS1	QEH91771.1:p.Asp54Gly
CA04_HA mapping	528	Deletion	A	-	42	21759	0.193024	CDS: HA, Gene: HA, Mature peptide: Mature peptide	QEH91773.1:p.Gly172fs
CA04_PB2 mapping	2127	SNV	T	C	33	15087	0.218731	Gene: PB2, CDS: PB2
CA04_M mapping	506	SNV	A	G	147	68065	0.21597	Gene: M2, Gene: M1, CDS: M1	QEH91767.1:p.Met165Val
CA04_NS mapping	152	SNV	A	G	208	96387	0.215797	Gene: NEP, Gene: NS1, CDS: NS1
CA04_M mapping	674	SNV	A	G	158	74228	0.212858	Gene: M2, Gene: M1, CDS: M1	QEH91767.1:p.Thr221Ala
CA04_M mapping	155	SNV	A	G	120	56685	0.211696	Gene: M2, Gene: M1, CDS: M1	QEH91767.1:p.Thr48Ala
CA04_NP mapping	1160	SNV	C	T	75	36889	0.203313	Gene: NP, CDS: NP	QEH91774.1:p.Ser376Phe
CA04_PB2 mapping	1514	SNV	G	A	17	8435	0.201541	Gene: PB2, CDS: PB2	QEH91772.1:p.Arg500Gln
CA_04_PB1 mapping	2190	SNV	C	T	15	7451	0.201315	CDS: PB1, Gene: PB1
CA_04_PB1 mapping	108	SNV	T	C	14	6982	0.200516	CDS: PB1, Gene: PB1, Gene: PB1-F2, Misc. feature: nonfunctional PB1-F2 protein due to mutation
CA04_HA mapping	962	SNV	G	A	39	20599	0.18933	CDS: HA, Gene: HA, Mature peptide: Mature peptide
CA04_PA mapping	73	SNV	A	G	31	16427	0.188714	Gene: PA, Gene: PA-X, CDS: PA, CDS: PA-X	QEH91765.1:p.Met21Val; QEH91766.1:p.Met21Val
CA_04_PB1 mapping	347	SNV	A	G	16	8552	0.187091	CDS: PB1, Gene: PB1, Gene: PB1-F2, Misc. feature: nonfunctional PB1-F2 protein due to mutation	QEH91769.1:p.Glu112Gly
CA04_NP mapping	80	SNV	G	A	55	29475	0.186599	Gene: NP, CDS: NP	QEH91774.1:p.Gly16Asp
CA04_HA mapping	521	SNV	G	A	39	21733	0.179451	CDS: HA, Gene: HA, Mature peptide: Mature peptide	QEH91773.1:p.Trp167*
CA04_NA mapping	88	SNV	G	A	45	25418	0.17704	Gene: NA, CDS: NA	QEH91764.1:p.Gly27Glu
CA04_PB2 mapping	1716	SNV	T	G	17	9709	0.175095	Gene: PB2, CDS: PB2	QEH91772.1:p.Asp567Glu
CA_04_PB1 mapping	112	SNV	A	G	12	6922	0.17336	CDS: PB1, Gene: PB1, Gene: PB1-F2, Misc. feature: nonfunctional PB1-F2 protein due to mutation	QEH91769.1:p.Thr34Ala
CA04_HA mapping	1011	SNV	C	T	33	19187	0.171991	CDS: HA, Gene: HA, Mature peptide: Mature peptide
CA04_PB2 mapping	1331	Deletion	A	-	10	6307	0.158554	Gene: PB2, CDS: PB2	QEH91772.1:p.Asp441fs
CA04_PB2 mapping	1454	SNV	T	A	13	7661	0.169691	Gene: PB2, CDS: PB2	QEH91772.1:p.Val480Asp
CA04_PA mapping	1174	SNV	G	A	14	8450	0.16568	Gene: PA, CDS: PA	QEH91765.1:p.Gly388Arg
CA04_PB2 mapping	1630	SNV	A	C	14	8453	0.165622	Gene: PB2, CDS: PB2	QEH91772.1:p.Ile539Leu
CA04_PA mapping	74	SNV	T	A	27	16438	0.164254	Gene: PA, Gene: PA-X, CDS: PA, CDS: PA-X	QEH91766.1:p.Met21Lys; QEH91765.1:p.Met21Lys
CA04_HA mapping	771	SNV	G	A	36	22091	0.162962	CDS: HA, Gene: HA, Mature peptide: Mature peptide	QEH91773.1:p.Val251Ile
CA04_HA mapping	1086	Deletion	G	-	22	14720	0.149457	CDS: HA, Gene: HA, Mature peptide: Mature peptide	QEH91773.1:p.Trp358fs
CA04_PB2 mapping	65	SNV	G	A	34	20891	0.16275	Gene: PB2, CDS: PB2	QEH91772.1:p.Arg17His
CA_04_PB1 mapping	118	SNV	A	G	11	6843	0.160748	CDS: PB1, Gene: PB1, Gene: PB1-F2, Misc. feature: nonfunctional PB1-F2 protein due to mutation	QEH91769.1:p.Thr36Ala
CA04_HA mapping	1296	Deletion	A	-	35	23600	0.148305	CDS: HA, Gene: HA, Mature peptide: Mature peptide	QEH91773.1:p.Val428fs
CA04_HA mapping	215	SNV	C	A	37	23184	0.159593	CDS: HA, Gene: HA, Mature peptide: Mature peptide
CA04_NA mapping	42	SNV	T	G	29	18229	0.159087	Gene: NA, CDS: NA	QEH91764.1:p.Ser12Ala
CA04_NA mapping	1077	SNV	G	A	43	27446	0.156671	Gene: NA, CDS: NA	QEH91764.1:p.Val357Ile
CA04_NP mapping	865	SNV	G	A	51	32568	0.156595	Gene: NP, CDS: NP	QEH91774.1:p.Ala278Thr
CA04_PB2 mapping	191	SNV	C	T	21	13886	0.151231	Gene: PB2, CDS: PB2	QEH91772.1:p.Ala59Val
CA_04_PB1 mapping	1901	SNV	C	T	16	10844	0.147547	CDS: PB1, Gene: PB1	QEH91769.1:p.Pro630Leu
CA04_PB2 mapping	205	SNV	A	G	20	13640	0.146628	Gene: PB2, CDS: PB2	QEH91772.1:p.Met64Val
CA04_NA mapping	788	SNV	G	A	42	28713	0.146275	Gene: NA, CDS: NA
CA04_PA mapping	121	SNV	G	A	24	16423	0.146137	Gene: PA, Gene: PA-X, CDS: PA, CDS: PA-X	QEH91766.1:p.Ala37Thr; QEH91765.1:p.Ala37Thr
CA_04_PB1 mapping	1989	SNV	C	T	16	10964	0.145932	CDS: PB1, Gene: PB1
CA04_HA mapping	1425	SNV	C	T	34	23336	0.145698	CDS: HA, Gene: HA, Mature peptide: Mature peptide	QEH91773.1:p.Gln469*
CA_04_PB1 mapping	114	SNV	A	G	10	6890	0.145138	CDS: PB1, Gene: PB1, Gene: PB1-F2, Misc. feature: nonfunctional PB1-F2 protein due to mutation
CA_04_PB1 mapping	42	Deletion	A	-	7	4956	0.141243	CDS: PB1, Gene: PB1	QEH91769.1:p.Ile12fs
CA_04_PB1 mapping	111	SNV	A	G	10	7014	0.142572	CDS: PB1, Gene: PB1, Gene: PB1-F2, Misc. feature: nonfunctional PB1-F2 protein due to mutation
CA04_NP mapping	1195	SNV	A	C	53	38040	0.139327	Gene: NP, CDS: NP	QEH91774.1:p.Ile388Leu
CA04_HA mapping	1395	SNV	G	A	31	22285	0.139107	CDS: HA, Gene: HA, Mature peptide: Mature peptide	QEH91773.1:p.Val459Met
CA04_PA mapping	2062	Deletion	G	-	16	11929	0.134127	Gene: PA, CDS: PA	QEH91765.1:p.Leu686fs
CA04_PB2 mapping	2005	SNV	C	T	16	11994	0.1334	Gene: PB2, CDS: PB2	QEH91772.1:p.Arg664*
CA_04_PB1 mapping	117	SNV	A	G	9	6899	0.130454	CDS: PB1, Gene: PB1, Gene: PB1-F2, Misc. feature: nonfunctional PB1-F2 protein due to mutation
CA_04_PB1 mapping	107	Deletion	ATGGAACAGGAACAGG	-	11	8431	0.130471	CDS: PB1, Gene: PB1, Gene: PB1-F2, Misc. feature: nonfunctional PB1-F2 protein due to mutation	QEH91769.1:p.Gly33fs
CA_04_PB1 mapping	344	SNV	T	C	11	8624	0.127551	CDS: PB1, Gene: PB1, Gene: PB1-F2, Misc. feature: nonfunctional PB1-F2 protein due to mutation	QEH91769.1:p.Met111Thr
CA04_NS mapping	24	SNV	A	T	87	68345	0.127295	Gene: NEP, Gene: NS1, CDS: NEP, CDS: NS1	QEH91771.1:p.Asn4Tyr; QEH91770.1:p.Asn4Tyr
CA_04_PB1 mapping	120	SNV	A	T	8	6836	0.117028	CDS: PB1, Gene: PB1, Gene: PB1-F2, Misc. feature: nonfunctional PB1-F2 protein due to mutation
CA04_HA mapping	542	SNV	A	T	24	22340	0.107431	CDS: HA, Gene: HA, Mature peptide: Mature peptide
CA04_NS mapping	198	Deletion	A	-	119	98573	0.120723	Gene: NEP, Gene: NS1, CDS: NS1	QEH91770.1:p.Lys62fs
CA_04_PB1 mapping	832	Deletion	G	-	8	7380	0.108401	CDS: PB1, Gene: PB1	QEH91769.1:p.Gly275fs
CA04_NA mapping	1263	SNV	A	C	24	22967	0.104498	Gene: NA, CDS: NA
CA04_NA mapping	1046	Deletion	A	-	29	27794	0.104339	Gene: NA, CDS: NA	QEH91764.1:p.Ser350fs
CA04_PA mapping	390	SNV	A	C	9	8967	0.100368	Gene: PA, Gene: PA-X, CDS: PA, CDS: PA-X	QEH91765.1:p.Glu126Asp; QEH91766.1:p.Glu126Asp

## Sheet: 7789-BALF-5D_L004 (paired, ...
Mapping	Reference Position	Type	Reference	Allele	Count	Coverage	Frequency	Overlapping annotations	Amino acid change
CA04_HA mapping	456	SNV	G	A	4347	21643	20.085	CDS: HA, Gene: HA, Mature peptide: Mature peptide	QEH91773.1:p.Asp146Asn
CA04_HA mapping	1472	SNV	T	G	3407	23628	14.4193	CDS: HA, Gene: HA, Mature peptide: Mature peptide	QEH91773.1:p.Phe484Leu
CA04_PB2 mapping	921	SNV	A	G	483	4310	11.2065	Gene: PB2, CDS: PB2
CA04_HA mapping	1506	SNV	G	A	614	19936	3.07986	CDS: HA, Gene: HA, Mature peptide: Mature peptide	QEH91773.1:p.Val496Ile
CA04_NS mapping	708	SNV	G	A	1280	43204	2.96269	Gene: NEP, CDS: NEP
CA04_HA mapping	535	SNV	G	A	593	20683	2.86709	CDS: HA, Gene: HA, Mature peptide: Mature peptide	QEH91773.1:p.Gly172Glu
CA_04_PB1 mapping	864	SNV	T	C	184	6562	2.80402	CDS: PB1, Gene: PB1
CA04_M mapping	909	SNV	G	A	1145	44056	2.59896	Gene: M2, CDS: M2	QEH91768.1:p.Glu70Lys
CA04_M mapping	624	SNV	A	G	1360	53747	2.53037	Gene: M2, Gene: M1, CDS: M1	QEH91767.1:p.Glu204Gly
CA04_HA mapping	537	SNV	A	G	510	20734	2.45973	CDS: HA, Gene: HA, Mature peptide: Mature peptide	QEH91773.1:p.Asn173Asp
CA_04_PB1 mapping	2107	Insertion	-	T	161	7194	2.23798	CDS: PB1, Gene: PB1	QEH91769.1:p.Ser702fs
CA04_NP mapping	1174	SNV	C	T	548	29967	1.82868	Gene: NP, CDS: NP
CA04_NS mapping	83	SNV	A	T	669	52594	1.27201	Gene: NEP, Gene: NS1, CDS: NS1
CA04_PB2 mapping	586	SNV	G	A	46	3693	1.2456	Gene: PB2, CDS: PB2	QEH91772.1:p.Glu191Lys
CA04_NP mapping	334	SNV	G	A	356	29210	1.21876	Gene: NP, CDS: NP	QEH91774.1:p.Asp101Asn
CA04_NA mapping	755	SNV	A	G	394	32495	1.21249	Gene: NA, CDS: NA
CA04_HA mapping	980	SNV	T	C	192	16907	1.13562	CDS: HA, Gene: HA, Mature peptide: Mature peptide
CA_04_PB1 mapping	1845	SNV	A	G	86	7890	1.08999	CDS: PB1, Gene: PB1
CA04_PA mapping	126	SNV	A	G	153	15884	0.963233	Gene: PA, Gene: PA-X, CDS: PA, CDS: PA-X	QEH91765.1:p.Ile38Met; QEH91766.1:p.Ile38Met
CA_04_PB1 mapping	1451	SNV	A	G	58	6381	0.908948	CDS: PB1, Gene: PB1	QEH91769.1:p.Lys480Arg
CA04_NA mapping	77	SNV	A	T	272	30699	0.886022	Gene: NA, CDS: NA
CA04_HA mapping	1731	SNV	T	C	31	3521	0.880432
CA_04_PB1 mapping	2195	SNV	T	G	46	5244	0.877193	CDS: PB1, Gene: PB1	QEH91769.1:p.Val728Gly
CA_04_PB1 mapping	1495	Deletion	T	-	54	6607	0.817315	CDS: PB1, Gene: PB1	QEH91769.1:p.Tyr497fs
CA04_PA mapping	162	SNV	T	C	81	10603	0.763935	Gene: PA, Gene: PA-X, CDS: PA, CDS: PA-X
CA04_PA mapping	1226	SNV	G	A	33	4388	0.752051	Gene: PA, CDS: PA	QEH91765.1:p.Ser405Asn
CA04_HA mapping	964	SNV	T	C	127	17218	0.7376	CDS: HA, Gene: HA, Mature peptide: Mature peptide	QEH91773.1:p.Ile315Thr
CA04_HA mapping	1743	SNV	A	G	19	2629	0.722708
CA_04_PB1 mapping	840	SNV	T	C	46	6366	0.722589	CDS: PB1, Gene: PB1
CA04_NS mapping	553	SNV	T	C	361	50114	0.720358	Gene: NEP, Gene: NS1, CDS: NEP, CDS: NS1	QEH91771.1:p.Ser23Pro; QEH91770.1:p.Val180Ala
CA04_NP mapping	1530	SNV	A	G	23	3223	0.713621	Gene: NP, CDS: NP	QEH91774.1:p.*499Trp
CA04_HA mapping	236	SNV	T	C	160	22820	0.701139	CDS: HA, Gene: HA, Mature peptide: Mature peptide
CA04_HA mapping	422	SNV	C	T	166	24350	0.681725	CDS: HA, Gene: HA, Mature peptide: Mature peptide
CA_04_PB1 mapping	42	Deletion	AAAA	-	25	3773	0.662603	CDS: PB1, Gene: PB1	QEH91769.1:p.Lys11fs
CA04_NP mapping	1356	SNV	A	G	129	19839	0.650234	Gene: NP, CDS: NP
CA04_M mapping	343	SNV	T	C	323	50414	0.640695	Gene: M2, Gene: M1, CDS: M1
CA04_PB2 mapping	2019	SNV	T	C	54	9021	0.598603	Gene: PB2, CDS: PB2
CA04_PA mapping	1070	SNV	A	G	23	3861	0.595701	Gene: PA, CDS: PA	QEH91765.1:p.Lys353Arg
CA04_M mapping	842	SNV	T	C	222	38991	0.569362	Gene: M2, CDS: M2
CA04_HA mapping	849	SNV	A	C	112	20182	0.55495	CDS: HA, Gene: HA, Mature peptide: Mature peptide	QEH91773.1:p.Asn277His
CA04_PA mapping	1916	SNV	A	G	86	15518	0.554195	Gene: PA, CDS: PA	QEH91765.1:p.Lys635Arg
CA04_M mapping	838	Deletion	T	-	199	37022	0.537518	Gene: M2, CDS: M2	QEH91768.1:p.Phe48fs
CA04_HA mapping	697	SNV	A	C	96	18351	0.523132	CDS: HA, Gene: HA, Mature peptide: Mature peptide	QEH91773.1:p.Lys226Thr
CA04_PB2 mapping	1045	SNV	G	A	17	3370	0.504451	Gene: PB2, CDS: PB2	QEH91772.1:p.Val344Met
CA04_NS mapping	550	SNV	G	A	254	50769	0.500305	Gene: NEP, Gene: NS1, CDS: NEP, CDS: NS1	QEH91771.1:p.Gly22Arg; QEH91770.1:p.Gly179Glu
CA04_PB2 mapping	246	SNV	C	T	27	5635	0.479148	Gene: PB2, CDS: PB2
CA04_NP mapping	925	SNV	C	T	144	31270	0.460505	Gene: NP, CDS: NP
CA_04_PB1 mapping	184	SNV	A	C	24	5454	0.440044	CDS: PB1, Gene: PB1, Gene: PB1-F2, Misc. feature: nonfunctional PB1-F2 protein due to mutation	QEH91769.1:p.Asn58His
CA_04_PB1 mapping	1495	Insertion	-	T	28	6569	0.426244	CDS: PB1, Gene: PB1	QEH91769.1:p.Tyr497fs
CA04_NS mapping	579	SNV	G	A	209	49820	0.41951	Gene: NEP, Gene: NS1, CDS: NEP, CDS: NS1	QEH91771.1:p.Met31Ile; QEH91770.1:p.Gly189Ser
CA_04_PB1 mapping	945	SNV	A	G	30	7185	0.417537	CDS: PB1, Gene: PB1
CA_04_PB1 mapping	2100	SNV	C	T	29	7229	0.401162	CDS: PB1, Gene: PB1
CA04_PB2 mapping	577	SNV	G	A	14	3529	0.396713	Gene: PB2, CDS: PB2	QEH91772.1:p.Glu188Lys
CA04_HA mapping	784	SNV	A	G	67	17723	0.37804	CDS: HA, Gene: HA, Mature peptide: Mature peptide	QEH91773.1:p.Asp255Gly
CA04_NS mapping	749	SNV	A	G	180	50460	0.356718	Gene: NEP, CDS: NEP	QEH91771.1:p.Lys88Arg
CA04_PA mapping	459	SNV	A	C	13	3680	0.353261	Gene: PA, Gene: PA-X, CDS: PA, CDS: PA-X
CA_04_PB1 mapping	48	SNV	T	C	13	3748	0.346852	CDS: PB1, Gene: PB1
CA04_PB2 mapping	354	SNV	G	A	14	4062	0.344658	Gene: PB2, CDS: PB2
CA04_M mapping	838	Insertion	-	T	124	36697	0.337902	Gene: M2, CDS: M2	QEH91768.1:p.Lys49fs
CA04_PB2 mapping	1269	SNV	G	A	12	3744	0.320513	Gene: PB2, CDS: PB2
CA04_M mapping	437	SNV	G	T	160	50369	0.317656	Gene: M2, Gene: M1, CDS: M1	QEH91767.1:p.Ala142Ser
CA04_HA mapping	533	SNV	A	C	65	20558	0.316179	CDS: HA, Gene: HA, Mature peptide: Mature peptide	QEH91773.1:p.Lys171Asn
CA_04_PB1 mapping	1972	SNV	A	G	26	8429	0.308459	CDS: PB1, Gene: PB1	QEH91769.1:p.Ser654Gly
CA04_NA mapping	214	SNV	T	C	83	27363	0.303329	Gene: NA, CDS: NA	QEH91764.1:p.Ile69Thr
CA04_NS mapping	566	SNV	A	G	147	48725	0.301693	Gene: NEP, Gene: NS1, CDS: NEP, CDS: NS1	QEH91771.1:p.Asp27Gly
CA04_PB2 mapping	250	Deletion	A	-	17	5661	0.3003	Gene: PB2, CDS: PB2	QEH91772.1:p.Ser79fs
CA04_NS mapping	587	SNV	G	A	139	46715	0.297549	Gene: NEP, Gene: NS1, CDS: NEP, CDS: NS1	QEH91771.1:p.Arg34Gln
CA04_M mapping	838	SNV	T	C	110	37022	0.297121	Gene: M2, CDS: M2	QEH91768.1:p.Leu46Pro
CA04_HA mapping	616	SNV	C	A	58	19888	0.291633	CDS: HA, Gene: HA, Mature peptide: Mature peptide	QEH91773.1:p.Pro199Gln
CA04_PA mapping	159	SNV	G	T	31	11015	0.281434	Gene: PA, Gene: PA-X, CDS: PA, CDS: PA-X
CA_04_PB1 mapping	614	SNV	C	T	16	5739	0.278794	CDS: PB1, Gene: PB1	QEH91769.1:p.Thr201Met
CA04_HA mapping	1033	SNV	T	C	40	14362	0.278513	CDS: HA, Gene: HA, Mature peptide: Mature peptide	QEH91773.1:p.Ile338Thr
CA04_HA mapping	615	Deletion	C	-	54	19978	0.270297	CDS: HA, Gene: HA, Mature peptide: Mature peptide	QEH91773.1:p.Pro199fs
CA04_NS mapping	663	SNV	G	A	114	42708	0.266929	Gene: NEP, Gene: NS1, CDS: NEP, CDS: NS1	QEH91770.1:p.Glu217Lys
CA04_PA mapping	734	SNV	G	A	10	3843	0.260213	Gene: PA, CDS: PA	QEH91765.1:p.Cys241Tyr
CA04_HA mapping	482	SNV	T	C	56	21767	0.25727	CDS: HA, Gene: HA, Mature peptide: Mature peptide
CA04_NA mapping	938	SNV	G	T	82	31970	0.25649	Gene: NA, CDS: NA
CA04_HA mapping	528	Deletion	A	-	53	20689	0.256175	CDS: HA, Gene: HA, Mature peptide: Mature peptide	QEH91773.1:p.Gly172fs
CA04_PA mapping	115	SNV	T	C	41	16391	0.250137	Gene: PA, Gene: PA-X, CDS: PA, CDS: PA-X	QEH91765.1:p.Phe35Leu; QEH91766.1:p.Phe35Leu
CA04_NA mapping	276	SNV	T	C	74	29687	0.249267	Gene: NA, CDS: NA	QEH91764.1:p.Ser90Pro
CA04_PB2 mapping	2204	SNV	A	G	21	8605	0.244044	Gene: PB2, CDS: PB2	QEH91772.1:p.Asp730Gly
CA04_NS mapping	831	SNV	T	C	38	15579	0.243918	Gene: NEP, CDS: NEP
CA04_PA mapping	1927	SNV	A	G	40	16538	0.241867	Gene: PA, CDS: PA	QEH91765.1:p.Thr639Ala
CA_04_PB1 mapping	42	Deletion	AAA	-	9	3765	0.239044	CDS: PB1, Gene: PB1	QEH91769.1:p.Lys11del
CA04_NS mapping	439	SNV	A	G	139	58296	0.238438	Gene: NEP, Gene: NS1, CDS: NS1	QEH91770.1:p.Glu142Gly
CA04_PB2 mapping	2045	SNV	A	C	26	10926	0.237964	Gene: PB2, CDS: PB2	QEH91772.1:p.Glu677Ala
CA04_NA mapping	1368	SNV	G	A	30	12676	0.236668	Gene: NA, CDS: NA	QEH91764.1:p.Gly454Ser
CA04_NP mapping	669	SNV	A	G	68	28960	0.234807	Gene: NP, CDS: NP
CA04_NS mapping	506	SNV	T	C	132	57006	0.231555	Gene: NEP, Gene: NS1, CDS: NS1
CA04_HA mapping	1273	Deletion	A	-	53	22893	0.231512	CDS: HA, Gene: HA, Mature peptide: Mature peptide	QEH91773.1:p.Arg420fs
CA04_HA mapping	1708	SNV	G	A	20	8750	0.228571	CDS: HA, Gene: HA, Mature peptide: Mature peptide	QEH91773.1:p.Arg563Lys
CA04_PB2 mapping	204	Insertion	-	C	32	14204	0.225289	Gene: PB2, CDS: PB2	QEH91772.1:p.Met64fs
CA04_NP mapping	1082	SNV	A	G	44	19611	0.224364	Gene: NP, CDS: NP	QEH91774.1:p.Lys350Arg
CA04_NS mapping	461	SNV	T	C	133	59524	0.223439	Gene: NEP, Gene: NS1, CDS: NS1
CA04_NP mapping	146	SNV	G	A	51	23066	0.221105	Gene: NP, CDS: NP	QEH91774.1:p.Arg38Lys
CA04_PA mapping	1853	SNV	A	C	23	10697	0.215014	Gene: PA, CDS: PA	QEH91765.1:p.Asn614Thr
CA04_PB2 mapping	1454	SNV	T	A	9	4240	0.212264	Gene: PB2, CDS: PB2	QEH91772.1:p.Val480Asp
CA04_NP mapping	585	SNV	A	G	68	32124	0.21168	Gene: NP, CDS: NP
CA04_PB2 mapping	2175	SNV	G	A	27	12846	0.210182	Gene: PB2, CDS: PB2
CA04_NS mapping	603	SNV	A	G	99	47143	0.209999	Gene: NEP, Gene: NS1, CDS: NEP, CDS: NS1	QEH91770.1:p.Asn197Asp
CA_04_PB1 mapping	152	SNV	A	C	12	5841	0.205444	CDS: PB1, Gene: PB1, Gene: PB1-F2, Misc. feature: nonfunctional PB1-F2 protein due to mutation	QEH91769.1:p.His47Pro
CA04_NP mapping	813	SNV	A	G	58	28712	0.202006	Gene: NP, CDS: NP
CA04_HA mapping	533	SNV	A	G	41	20558	0.199436	CDS: HA, Gene: HA, Mature peptide: Mature peptide
CA04_NS mapping	161	SNV	C	T	93	46701	0.199139	Gene: NEP, Gene: NS1, CDS: NS1
CA04_M mapping	905	SNV	G	A	90	45302	0.198667	Gene: M2, CDS: M2
CA04_NA mapping	1271	SNV	C	T	41	20719	0.197886	Gene: NA, CDS: NA
CA04_M mapping	136	SNV	T	C	77	39947	0.192755	Gene: M2, Gene: M1, CDS: M1
CA04_PB2 mapping	222	SNV	G	A	20	10401	0.192289	Gene: PB2, CDS: PB2
CA_04_PB1 mapping	42	Deletion	A	-	7	3747	0.186816	CDS: PB1, Gene: PB1	QEH91769.1:p.Ile12fs
CA04_HA mapping	1430	Deletion	A	-	40	21557	0.185555	CDS: HA, Gene: HA, Mature peptide: Mature peptide	QEH91773.1:p.Asn472fs
CA04_NP mapping	1389	SNV	G	A	39	21456	0.181767	Gene: NP, CDS: NP
CA_04_PB1 mapping	2092	Deletion	AATCT	-	13	7443	0.174661	CDS: PB1, Gene: PB1	QEH91769.1:p.Asn694fs
CA04_PB2 mapping	225	SNV	G	T	17	9906	0.171613	Gene: PB2, CDS: PB2	QEH91772.1:p.Arg70Ser
CA04_PA mapping	2062	Deletion	G	-	23	13410	0.171514	Gene: PA, CDS: PA	QEH91765.1:p.Leu686fs
CA04_PB2 mapping	563	SNV	T	G	6	3517	0.1706	Gene: PB2, CDS: PB2	QEH91772.1:p.Leu183Arg
CA04_NA mapping	1301	SNV	C	T	38	22922	0.16578	Gene: NA, CDS: NA
CA_04_PB1 mapping	148	SNV	A	G	9	5586	0.161117	CDS: PB1, Gene: PB1, Gene: PB1-F2, Misc. feature: nonfunctional PB1-F2 protein due to mutation	QEH91769.1:p.Thr46Ala
CA04_HA mapping	1296	Deletion	A	-	34	21109	0.161069	CDS: HA, Gene: HA, Mature peptide: Mature peptide	QEH91773.1:p.Val428fs
CA04_NP mapping	80	SNV	G	A	43	27206	0.158053	Gene: NP, CDS: NP	QEH91774.1:p.Gly16Asp
CA_04_PB1 mapping	42	Deletion	AAAAATTCC	-	6	3828	0.15674	CDS: PB1, Gene: PB1	QEH91769.1:p.Lys11_Pro13del
CA04_M mapping	337	SNV	G	A	74	49448	0.149652	Gene: M2, Gene: M1, CDS: M1
CA04_PB2 mapping	256	SNV	A	C	8	5538	0.144456	Gene: PB2, CDS: PB2	QEH91772.1:p.Thr81Pro
CA04_NS mapping	473	SNV	G	A	86	59943	0.14347	Gene: NEP, Gene: NS1, CDS: NS1
CA04_NS mapping	227	SNV	G	A	69	48307	0.142836	Gene: NEP, Gene: NS1, CDS: NS1
CA04_NA mapping	743	SNV	A	T	42	29605	0.141868	Gene: NA, CDS: NA
CA04_NS mapping	857	Deletion	A	-	15	10676	0.140502
CA04_PA mapping	2200	Insertion	-	A	4	2854	0.140154
CA04_PB2 mapping	2157	SNV	C	T	20	14308	0.139782	Gene: PB2, CDS: PB2
CA_04_PB1 mapping	1495	SNV	T	C	9	6607	0.136219	CDS: PB1, Gene: PB1	QEH91769.1:p.Phe495Leu
CA04_NP mapping	1533	Deletion	A	-	4	3012	0.132802
CA04_PB2 mapping	531	Deletion	G	-	5	3808	0.131303	Gene: PB2, CDS: PB2	QEH91772.1:p.Ala174fs
CA_04_PB1 mapping	31	Deletion	CTACTTTTC	-	5	3815	0.131062	CDS: PB1, Gene: PB1	QEH91769.1:p.Leu8_Leu10del
CA_04_PB1 mapping	155	Deletion	AAT	-	8	6114	0.130847	CDS: PB1, Gene: PB1, Gene: PB1-F2, Misc. feature: nonfunctional PB1-F2 protein due to mutation	QEH91769.1:p.Gln48_Tyr49delinsHis
CA04_PA mapping	603	SNV	C	A	6	4637	0.129394	Gene: PA, Gene: PA-X, CDS: PA, CDS: PA-X	QEH91766.1:p.Ala197Glu
CA04_M mapping	559	SNV	T	G	66	54938	0.120135	Gene: M2, Gene: M1, CDS: M1
CA04_PA mapping	340	SNV	T	C	4	3373	0.118589	Gene: PA, Gene: PA-X, CDS: PA, CDS: PA-X	QEH91765.1:p.Tyr110His; QEH91766.1:p.Tyr110His
CA_04_PB1 mapping	181	Deletion	ACAAAC	-	7	5923	0.118183	CDS: PB1, Gene: PB1, Gene: PB1-F2, Misc. feature: nonfunctional PB1-F2 protein due to mutation	QEH91769.1:p.Asn58_Thr59del
CA04_PA mapping	1036	SNV	C	A	5	4326	0.11558	Gene: PA, CDS: PA	QEH91765.1:p.Leu342Ile
CA04_HA mapping	1086	Deletion	G	-	13	11443	0.113607	CDS: HA, Gene: HA, Mature peptide: Mature peptide	QEH91773.1:p.Trp358fs
CA04_PA mapping	72	Deletion	AATG	-	21	18535	0.113299	Gene: PA, Gene: PA-X, CDS: PA, CDS: PA-X	QEH91765.1:p.Met21fs; QEH91766.1:p.Met21fs
CA04_NS mapping	857	Insertion	-	A	12	10676	0.112402
CA_04_PB1 mapping	2279	Deletion	A	-	3	2669	0.112402	CDS: PB1, Gene: PB1	QEH91769.1:p.Lys757fs
CA04_HA mapping	6	SNV	A	C	9	8145	0.110497
CA04_PB2 mapping	550	SNV	T	G	4	3774	0.105988	Gene: PB2, CDS: PB2	QEH91772.1:p.Ser179Ala
CA04_HA mapping	452	SNV	C	A	23	21853	0.105249	CDS: HA, Gene: HA, Mature peptide: Mature peptide	QEH91773.1:p.Asp144Glu
CA04_PA mapping	75	SNV	G	A	19	18173	0.104551	Gene: PA, Gene: PA-X, CDS: PA, CDS: PA-X	QEH91765.1:p.Met21Ile; QEH91766.1:p.Met21Ile
CA04_NA mapping	804	SNV	T	G	29	28223	0.102753	Gene: NA, CDS: NA	QEH91764.1:p.Ser266Ala
CA04_PA mapping	1862	SNV	A	C	11	10965	0.100319	Gene: PA, CDS: PA	QEH91765.1:p.Glu617Ala

## Sheet: 7791-NS-5D_L004 (paired, tr...
Mapping	Reference Position	Type	Reference	Allele	Count	Coverage	Frequency	Overlapping annotations	Amino acid change
CA04_HA mapping	456	SNV	G	A	12506	19888	62.8821	CDS: HA, Gene: HA, Mature peptide: Mature peptide	QEH91773.1:p.Asp146Asn
CA04_PA mapping	831	SNV	G	A	2539	4645	54.6609	Gene: PA, CDS: PA
CA04_HA mapping	550	SNV	A	C	11134	20751	53.6552	CDS: HA, Gene: HA, Mature peptide: Mature peptide	QEH91773.1:p.Lys177Thr
CA04_NS mapping	724	SNV	A	G	30183	80102	37.6807	Gene: NEP, CDS: NEP	QEH91771.1:p.Ile80Val
CA04_PA mapping	92	SNV	A	C	2690	9711	27.7005	Gene: PA, Gene: PA-X, CDS: PA, CDS: PA-X	QEH91765.1:p.Asp27Ala; QEH91766.1:p.Asp27Ala
CA04_HA mapping	697	SNV	A	C	1719	19443	8.84123	CDS: HA, Gene: HA, Mature peptide: Mature peptide	QEH91773.1:p.Lys226Thr
CA04_PB2 mapping	2179	SNV	G	A	1038	12339	8.41235	Gene: PB2, CDS: PB2	QEH91772.1:p.Ala722Thr
CA04_NP mapping	58	SNV	T	A	1686	23039	7.31803	Gene: NP, CDS: NP	QEH91774.1:p.Ser9Thr
CA04_HA mapping	752	SNV	G	A	908	18311	4.95877	CDS: HA, Gene: HA, Mature peptide: Mature peptide	QEH91773.1:p.Met244Ile
CA04_NP mapping	645	SNV	A	G	1221	33071	3.69206	Gene: NP, CDS: NP
CA04_PA mapping	1910	SNV	T	C	259	8088	3.20227	Gene: PA, CDS: PA	QEH91765.1:p.Ile633Thr
CA04_PB2 mapping	690	SNV	C	T	173	5515	3.1369	Gene: PB2, CDS: PB2
CA04_PA mapping	1914	SNV	G	C	224	7977	2.80807	Gene: PA, CDS: PA
CA_04_PB1 mapping	2107	Insertion	-	T	181	6464	2.80012	CDS: PB1, Gene: PB1	QEH91769.1:p.Ser702fs
CA04_HA mapping	1506	SNV	G	A	548	20576	2.6633	CDS: HA, Gene: HA, Mature peptide: Mature peptide	QEH91773.1:p.Val496Ile
CA_04_PB1 mapping	804	SNV	A	G	108	4327	2.49596	CDS: PB1, Gene: PB1
CA04_NA mapping	1301	SNV	C	T	467	22461	2.07916	Gene: NA, CDS: NA
CA04_PB2 mapping	2309	SNV	A	G	87	4923	1.76722
CA04_PB2 mapping	109	Deletion	AAAAAGT	-	481	28380	1.69486	Gene: PB2, CDS: PB2	QEH91772.1:p.Lys32fs
CA04_PA mapping	135	SNV	T	G	123	8405	1.46341	Gene: PA, Gene: PA-X, CDS: PA, CDS: PA-X	QEH91766.1:p.His41Gln; QEH91765.1:p.His41Gln
CA04_PB2 mapping	882	SNV	T	A	86	6072	1.41634	Gene: PB2, CDS: PB2
CA_04_PB1 mapping	1495	Deletion	T	-	71	5621	1.26312	CDS: PB1, Gene: PB1	QEH91769.1:p.Tyr497fs
CA04_PB2 mapping	2289	SNV	C	T	148	11800	1.25424	Gene: PB2, CDS: PB2
CA04_PA mapping	288	SNV	C	T	73	6749	1.08164	Gene: PA, Gene: PA-X, CDS: PA, CDS: PA-X
CA_04_PB1 mapping	1990	SNV	G	A	70	6891	1.01582	CDS: PB1, Gene: PB1	QEH91769.1:p.Val660Ile
CA04_PB2 mapping	1017	SNV	C	T	49	4882	1.00369	Gene: PB2, CDS: PB2
CA04_PA mapping	566	SNV	G	A	54	5504	0.981105	Gene: PA, Gene: PA-X, CDS: PA, CDS: PA-X	QEH91765.1:p.Arg185Lys; QEH91766.1:p.Arg185Lys
CA04_NS mapping	173	SNV	T	G	744	80982	0.918723	Gene: NEP, Gene: NS1, CDS: NS1	QEH91770.1:p.Asp53Glu
CA04_NP mapping	890	SNV	C	T	306	33856	0.903828	Gene: NP, CDS: NP	QEH91774.1:p.Ala286Val
CA_04_PB1 mapping	1495	Insertion	-	T	48	5595	0.857909	CDS: PB1, Gene: PB1	QEH91769.1:p.Tyr497fs
CA_04_PB1 mapping	168	SNV	G	A	40	4702	0.850702	CDS: PB1, Gene: PB1, Gene: PB1-F2, Misc. feature: nonfunctional PB1-F2 protein due to mutation
CA04_NP mapping	1530	SNV	A	G	29	3520	0.823864	Gene: NP, CDS: NP	QEH91774.1:p.*499Trp
CA04_PB2 mapping	2115	SNV	A	G	120	15018	0.799041	Gene: PB2, CDS: PB2
CA_04_PB1 mapping	2188	SNV	G	A	46	5786	0.795022	CDS: PB1, Gene: PB1	QEH91769.1:p.Ala726Thr
CA_04_PB1 mapping	477	SNV	A	G	34	4459	0.762503	CDS: PB1, Gene: PB1
CA04_PB2 mapping	204	Insertion	-	C	99	13074	0.757228	Gene: PB2, CDS: PB2	QEH91772.1:p.Met64fs
CA04_PA mapping	1767	SNV	T	C	50	6696	0.746714	Gene: PA, CDS: PA
CA04_NA mapping	1304	SNV	A	G	154	22648	0.679972	Gene: NA, CDS: NA
CA_04_PB1 mapping	793	SNV	A	G	30	4490	0.668151	CDS: PB1, Gene: PB1	QEH91769.1:p.Ser261Gly
CA04_HA mapping	1748	SNV	A	G	14	2109	0.663822
CA04_NP mapping	1537	SNV	A	G	19	2879	0.659951
CA04_NP mapping	1533	Insertion	-	A	21	3267	0.642792
CA_04_PB1 mapping	42	Deletion	AAAA	-	28	4357	0.642644	CDS: PB1, Gene: PB1	QEH91769.1:p.Lys11fs
CA_04_PB1 mapping	235	SNV	G	T	24	3741	0.64154	CDS: PB1, Gene: PB1, Gene: PB1-F2, Misc. feature: nonfunctional PB1-F2 protein due to mutation	QEH91769.1:p.Glu75*
CA_04_PB1 mapping	1827	SNV	C	T	39	6128	0.636423	CDS: PB1, Gene: PB1
CA_04_PB1 mapping	2112	SNV	C	T	41	6498	0.630963	CDS: PB1, Gene: PB1
CA04_NP mapping	528	SNV	T	C	230	37149	0.619128	Gene: NP, CDS: NP
CA04_PB2 mapping	2169	SNV	A	G	78	12915	0.603949	Gene: PB2, CDS: PB2
CA04_PB2 mapping	565	SNV	G	A	28	4648	0.60241	Gene: PB2, CDS: PB2	QEH91772.1:p.Ala184Thr
CA_04_PB1 mapping	1181	SNV	A	G	28	4760	0.588235	CDS: PB1, Gene: PB1	QEH91769.1:p.Glu390Gly
CA04_PB2 mapping	1988	Deletion	AC	-	43	7313	0.587994	Gene: PB2, CDS: PB2	QEH91772.1:p.Tyr658fs
CA04_M mapping	838	Deletion	T	-	303	51883	0.584006	Gene: M2, CDS: M2	QEH91768.1:p.Phe48fs
CA04_M mapping	838	Insertion	-	T	298	51451	0.579192	Gene: M2, CDS: M2	QEH91768.1:p.Lys49fs
CA04_PB2 mapping	2131	SNV	C	T	88	15281	0.575879	Gene: PB2, CDS: PB2	QEH91772.1:p.Pro706Ser
CA_04_PB1 mapping	611	SNV	T	C	22	3821	0.575766	CDS: PB1, Gene: PB1	QEH91769.1:p.Val200Ala
CA_04_PB1 mapping	209	SNV	T	C	21	3671	0.572051	CDS: PB1, Gene: PB1, Gene: PB1-F2, Misc. feature: nonfunctional PB1-F2 protein due to mutation	QEH91769.1:p.Leu66Pro
CA_04_PB1 mapping	864	SNV	T	C	26	4546	0.571931	CDS: PB1, Gene: PB1
CA04_PA mapping	135	SNV	T	C	48	8405	0.571089	Gene: PA, Gene: PA-X, CDS: PA, CDS: PA-X
CA_04_PB1 mapping	389	SNV	G	A	25	4389	0.569606	CDS: PB1, Gene: PB1	QEH91769.1:p.Arg126His
CA04_PA mapping	1764	SNV	C	T	38	6702	0.566995	Gene: PA, CDS: PA
CA04_PA mapping	907	SNV	G	A	32	5658	0.565571	Gene: PA, CDS: PA	QEH91765.1:p.Gly299Arg
CA04_PA mapping	1321	SNV	C	T	36	6370	0.565149	Gene: PA, CDS: PA	QEH91765.1:p.His437Tyr
CA_04_PB1 mapping	668	SNV	T	C	24	4273	0.561666	CDS: PB1, Gene: PB1	QEH91769.1:p.Ile219Thr
CA_04_PB1 mapping	1469	SNV	A	G	30	5373	0.558347	CDS: PB1, Gene: PB1	QEH91769.1:p.Lys486Arg
CA_04_PB1 mapping	42	Deletion	A	-	24	4331	0.554145	CDS: PB1, Gene: PB1	QEH91769.1:p.Ile12fs
CA_04_PB1 mapping	184	SNV	A	C	23	4159	0.553018	CDS: PB1, Gene: PB1, Gene: PB1-F2, Misc. feature: nonfunctional PB1-F2 protein due to mutation	QEH91769.1:p.Asn58His
CA04_M mapping	985	SNV	A	G	126	23223	0.542566	Gene: M2, CDS: M2	QEH91768.1:p.Glu95Gly
CA04_M mapping	5	SNV	T	C	131	24336	0.538297
CA04_HA mapping	844	SNV	A	G	117	21764	0.537585	CDS: HA, Gene: HA, Mature peptide: Mature peptide	QEH91773.1:p.Glu275Gly
CA_04_PB1 mapping	2249	SNV	T	G	28	5218	0.536604	CDS: PB1, Gene: PB1	QEH91769.1:p.Ile746Ser
CA04_PA mapping	753	SNV	C	T	24	4474	0.536433	Gene: PA, CDS: PA
CA04_PB2 mapping	2198	SNV	A	G	50	9451	0.529045	Gene: PB2, CDS: PB2	QEH91772.1:p.Gln728Arg
CA04_HA mapping	231	SNV	A	G	103	19547	0.526935	CDS: HA, Gene: HA, Mature peptide: Mature peptide	QEH91773.1:p.Lys71Glu
CA04_PA mapping	1135	SNV	G	A	30	5703	0.526039	Gene: PA, CDS: PA	QEH91765.1:p.Ala375Thr
CA04_PA mapping	1578	SNV	T	C	32	6149	0.52041	Gene: PA, CDS: PA
CA_04_PB1 mapping	462	SNV	T	C	22	4334	0.507614	CDS: PB1, Gene: PB1
CA04_PA mapping	1608	SNV	G	A	30	5951	0.504117	Gene: PA, CDS: PA
CA04_PB2 mapping	1816	SNV	C	T	35	6982	0.501289	Gene: PB2, CDS: PB2	QEH91772.1:p.Gln601*
CA04_PB2 mapping	1311	SNV	C	T	22	4405	0.499432	Gene: PB2, CDS: PB2
CA04_PA mapping	968	SNV	A	G	30	6041	0.496607	Gene: PA, CDS: PA	QEH91765.1:p.Glu319Gly
CA04_HA mapping	479	SNV	T	C	102	20551	0.496326	CDS: HA, Gene: HA, Mature peptide: Mature peptide
CA04_PA mapping	1184	SNV	A	T	31	6252	0.495841	Gene: PA, CDS: PA	QEH91765.1:p.Lys391Ile
CA04_PA mapping	109	Deletion	AAC	-	46	9361	0.4914	Gene: PA, Gene: PA-X, CDS: PA, CDS: PA-X	QEH91765.1:p.Asn33del; QEH91766.1:p.Asn33del
CA04_PA mapping	1453	SNV	C	T	32	6545	0.488923	Gene: PA, CDS: PA	QEH91765.1:p.Gln481*
CA04_PA mapping	1898	SNV	A	T	40	8216	0.486855	Gene: PA, CDS: PA	QEH91765.1:p.Glu629Val
CA04_PB2 mapping	1176	SNV	C	T	29	6037	0.480371	Gene: PB2, CDS: PB2
CA04_PB2 mapping	1250	SNV	A	G	26	5514	0.471527	Gene: PB2, CDS: PB2	QEH91772.1:p.Lys412Arg
CA04_PA mapping	1196	SNV	G	T	29	6157	0.471009	Gene: PA, CDS: PA	QEH91765.1:p.Ser395Ile
CA04_PA mapping	819	SNV	A	G	23	4904	0.469005	Gene: PA, CDS: PA
CA04_M mapping	995	SNV	A	G	45	9629	0.467338	Gene: M2, CDS: M2
CA04_PB2 mapping	1122	SNV	A	G	27	5797	0.465758	Gene: PB2, CDS: PB2
CA04_PB2 mapping	2275	SNV	A	T	62	13342	0.464698	Gene: PB2, CDS: PB2	QEH91772.1:p.Ile754Phe
CA04_PB2 mapping	1446	SNV	G	A	29	6329	0.458208	Gene: PB2, CDS: PB2
CA04_NS mapping	798	SNV	A	G	316	69682	0.453489	Gene: NEP, CDS: NEP
CA04_PA mapping	528	SNV	A	G	23	5101	0.450892	Gene: PA, Gene: PA-X, CDS: PA, CDS: PA-X
CA04_PB2 mapping	1398	SNV	C	A	25	5556	0.449964	Gene: PB2, CDS: PB2
CA_04_PB1 mapping	1944	SNV	G	A	34	7571	0.449082	CDS: PB1, Gene: PB1
CA04_PA mapping	1707	SNV	G	A	27	6039	0.447094	Gene: PA, CDS: PA
CA04_PB2 mapping	92	SNV	A	G	124	27765	0.446605	Gene: PB2, CDS: PB2	QEH91772.1:p.Asp26Gly
CA_04_PB1 mapping	1521	SNV	T	C	26	5831	0.445893	CDS: PB1, Gene: PB1
CA04_PB2 mapping	251	SNV	G	A	30	6731	0.445699	Gene: PB2, CDS: PB2	QEH91772.1:p.Ser79Asn
CA04_PB2 mapping	1918	SNV	T	C	30	6763	0.44359	Gene: PB2, CDS: PB2	QEH91772.1:p.Ser635Pro
CA_04_PB1 mapping	1198	SNV	C	T	22	4966	0.443012	CDS: PB1, Gene: PB1
CA04_PA mapping	749	SNV	T	C	20	4526	0.441891	Gene: PA, CDS: PA	QEH91765.1:p.Leu246Pro
CA_04_PB1 mapping	1282	SNV	C	A	22	5004	0.439648	CDS: PB1, Gene: PB1	QEH91769.1:p.Leu424Met
CA04_PA mapping	1479	SNV	T	C	27	6213	0.434573	Gene: PA, CDS: PA
CA04_PB2 mapping	357	SNV	A	G	23	5330	0.43152	Gene: PB2, CDS: PB2
CA04_PB2 mapping	1382	SNV	A	G	22	5106	0.430866	Gene: PB2, CDS: PB2	QEH91772.1:p.Asn456Ser
CA04_PA mapping	147	SNV	T	C	29	6759	0.429058	Gene: PA, Gene: PA-X, CDS: PA, CDS: PA-X
CA04_HA mapping	1745	SNV	A	G	10	2337	0.427899
CA04_HA mapping	1676	SNV	C	T	72	16876	0.426641	CDS: HA, Gene: HA, Mature peptide: Mature peptide
CA04_HA mapping	1695	SNV	T	G	53	12486	0.424475	CDS: HA, Gene: HA, Mature peptide: Mature peptide	QEH91773.1:p.Ser559Ala
CA04_NA mapping	113	SNV	C	T	118	28138	0.419362	Gene: NA, CDS: NA
CA04_NS mapping	647	SNV	A	G	329	78657	0.418272	Gene: NEP, Gene: NS1, CDS: NEP, CDS: NS1	QEH91771.1:p.Asp54Gly
CA04_PB2 mapping	1344	SNV	A	G	19	4582	0.414666	Gene: PB2, CDS: PB2
CA_04_PB1 mapping	1907	SNV	T	C	29	7020	0.413105	CDS: PB1, Gene: PB1	QEH91769.1:p.Val632Ala
CA04_PA mapping	1711	SNV	A	G	24	5818	0.412513	Gene: PA, CDS: PA	QEH91765.1:p.Thr567Ala
CA04_M mapping	838	SNV	T	C	214	51883	0.412467	Gene: M2, CDS: M2	QEH91768.1:p.Leu46Pro
CA04_NA mapping	264	SNV	G	A	114	27862	0.409159	Gene: NA, CDS: NA	QEH91764.1:p.Ala86Thr
CA_04_PB1 mapping	1434	SNV	A	G	21	5147	0.408005	CDS: PB1, Gene: PB1
CA04_HA mapping	399	SNV	T	C	95	23316	0.407446	CDS: HA, Gene: HA, Mature peptide: Mature peptide	QEH91773.1:p.Ser127Pro
CA_04_PB1 mapping	2057	SNV	T	C	25	6149	0.40657	CDS: PB1, Gene: PB1	QEH91769.1:p.Ile682Thr
CA_04_PB1 mapping	972	SNV	G	T	20	4923	0.406256	CDS: PB1, Gene: PB1
CA04_PB2 mapping	184	SNV	A	G	60	14869	0.403524	Gene: PB2, CDS: PB2	QEH91772.1:p.Ile57Val
CA04_HA mapping	1167	SNV	A	G	94	23349	0.402587	CDS: HA, Gene: HA, Mature peptide: Mature peptide	QEH91773.1:p.Lys383Glu
CA04_PB2 mapping	472	SNV	G	T	22	5482	0.401313	Gene: PB2, CDS: PB2	QEH91772.1:p.Asp153Tyr
CA04_PB2 mapping	1938	SNV	A	G	26	6483	0.401049	Gene: PB2, CDS: PB2
CA04_PB2 mapping	1961	SNV	T	C	28	6989	0.40063	Gene: PB2, CDS: PB2	QEH91772.1:p.Val649Ala
CA_04_PB1 mapping	51	SNV	A	G	17	4248	0.400188	CDS: PB1, Gene: PB1
CA_04_PB1 mapping	143	SNV	A	C	18	4499	0.400089	CDS: PB1, Gene: PB1, Gene: PB1-F2, Misc. feature: nonfunctional PB1-F2 protein due to mutation	QEH91769.1:p.Asn44Thr
CA04_PA mapping	1706	SNV	T	C	24	6016	0.398936	Gene: PA, CDS: PA	QEH91765.1:p.Val565Ala
CA_04_PB1 mapping	2189	SNV	C	T	23	5771	0.398544	CDS: PB1, Gene: PB1	QEH91769.1:p.Ala726Val
CA04_NS mapping	862	SNV	A	G	70	17568	0.398452
CA_04_PB1 mapping	138	SNV	A	T	18	4539	0.396563	CDS: PB1, Gene: PB1, Gene: PB1-F2, Misc. feature: nonfunctional PB1-F2 protein due to mutation
CA04_NA mapping	506	SNV	T	C	103	26047	0.395439	Gene: NA, CDS: NA
CA_04_PB1 mapping	1563	SNV	A	C	24	6126	0.391773	CDS: PB1, Gene: PB1
CA04_PB2 mapping	2125	Deletion	TATGGCCCAGCAT	-	67	17138	0.390944	Gene: PB2, CDS: PB2	QEH91772.1:p.Tyr704fs
CA04_PB2 mapping	401	SNV	C	T	22	5658	0.38883	Gene: PB2, CDS: PB2	QEH91772.1:p.Thr129Ile
CA04_HA mapping	282	SNV	T	C	81	21164	0.382725	CDS: HA, Gene: HA, Mature peptide: Mature peptide	QEH91773.1:p.Ser88Pro
CA04_NP mapping	335	SNV	A	G	119	31260	0.380678	Gene: NP, CDS: NP	QEH91774.1:p.Asp101Gly
CA04_NA mapping	924	SNV	T	C	121	32172	0.376103	Gene: NA, CDS: NA	QEH91764.1:p.Phe306Leu
CA04_NS mapping	831	SNV	T	C	102	27300	0.373626	Gene: NEP, CDS: NEP
CA04_NA mapping	542	SNV	T	C	106	28452	0.372557	Gene: NA, CDS: NA
CA04_NA mapping	341	SNV	G	A	113	30571	0.369631	Gene: NA, CDS: NA
CA04_HA mapping	1170	SNV	A	G	83	22470	0.369381	CDS: HA, Gene: HA, Mature peptide: Mature peptide	QEH91773.1:p.Ser384Gly
CA04_PA mapping	72	Deletion	AATGAAAGAAT	-	39	10568	0.369039	Gene: PA, Gene: PA-X, CDS: PA, CDS: PA-X	QEH91765.1:p.Met21fs; QEH91766.1:p.Met21fs
CA04_PA mapping	1834	SNV	A	G	27	7351	0.367297	Gene: PA, CDS: PA	QEH91765.1:p.Thr608Ala
CA04_HA mapping	535	SNV	G	A	74	20285	0.364802	CDS: HA, Gene: HA, Mature peptide: Mature peptide	QEH91773.1:p.Gly172Glu
CA04_NP mapping	498	SNV	T	C	130	35809	0.363037	Gene: NP, CDS: NP
CA04_PB2 mapping	855	SNV	C	A	22	6102	0.360538	Gene: PB2, CDS: PB2
CA04_PA mapping	1585	Deletion	T	-	22	6140	0.358306	Gene: PA, CDS: PA	QEH91765.1:p.Phe525fs
CA04_PA mapping	1765	SNV	C	A	24	6707	0.357835	Gene: PA, CDS: PA	QEH91765.1:p.Leu585Ile
CA04_NA mapping	1049	SNV	A	G	106	29738	0.356446	Gene: NA, CDS: NA
CA04_PB2 mapping	1716	SNV	T	C	27	7619	0.354377	Gene: PB2, CDS: PB2
CA04_HA mapping	912	SNV	A	G	69	19503	0.353792	CDS: HA, Gene: HA, Mature peptide: Mature peptide	QEH91773.1:p.Thr298Ala
CA04_PA mapping	18	SNV	A	G	28	7929	0.353134	Gene: PA, Gene: PA-X, CDS: PA, CDS: PA-X
CA04_HA mapping	528	Deletion	A	-	72	20466	0.351803	CDS: HA, Gene: HA, Mature peptide: Mature peptide	QEH91773.1:p.Gly172fs
CA04_HA mapping	1340	SNV	C	A	74	21084	0.350977	CDS: HA, Gene: HA, Mature peptide: Mature peptide
CA04_PA mapping	602	SNV	G	A	20	5716	0.349895	Gene: PA, Gene: PA-X, CDS: PA, CDS: PA-X	QEH91766.1:p.Ala197Thr; QEH91765.1:p.Gly197Asp
CA04_HA mapping	1313	SNV	T	C	72	20598	0.349548	CDS: HA, Gene: HA, Mature peptide: Mature peptide
CA04_M mapping	909	SNV	G	A	213	61013	0.349106	Gene: M2, CDS: M2	QEH91768.1:p.Glu70Lys
CA04_PA mapping	2131	SNV	T	C	25	7171	0.348626	Gene: PA, CDS: PA	QEH91765.1:p.Phe707Leu
CA04_NS mapping	146	SNV	A	G	297	85598	0.346971	Gene: NEP, Gene: NS1, CDS: NS1
CA04_NA mapping	449	SNV	A	G	83	23964	0.346353	Gene: NA, CDS: NA
CA04_PA mapping	20	SNV	A	G	28	8085	0.34632	Gene: PA, Gene: PA-X, CDS: PA, CDS: PA-X	QEH91766.1:p.Asp3Gly; QEH91765.1:p.Asp3Gly
CA_04_PB1 mapping	141	Deletion	A	-	16	4629	0.345647	CDS: PB1, Gene: PB1, Gene: PB1-F2, Misc. feature: nonfunctional PB1-F2 protein due to mutation	QEH91769.1:p.Asn44fs
CA04_PA mapping	1999	Deletion	AGAA	-	28	8111	0.34521	Gene: PA, CDS: PA	QEH91765.1:p.Arg663fs
CA04_HA mapping	664	SNV	A	G	72	20922	0.344135	CDS: HA, Gene: HA, Mature peptide: Mature peptide	QEH91773.1:p.Tyr215Cys
CA04_NA mapping	881	SNV	G	A	106	30889	0.343164	Gene: NA, CDS: NA
CA04_HA mapping	1472	SNV	T	G	80	23361	0.342451	CDS: HA, Gene: HA, Mature peptide: Mature peptide	QEH91773.1:p.Phe484Leu
CA04_NP mapping	1533	SNV	A	G	11	3267	0.3367
CA04_HA mapping	1225	SNV	A	G	76	22721	0.334492	CDS: HA, Gene: HA, Mature peptide: Mature peptide	QEH91773.1:p.Lys402Arg
CA04_M mapping	326	SNV	A	G	234	70095	0.333833	Gene: M2, Gene: M1, CDS: M1	QEH91767.1:p.Arg105Gly
CA04_PB2 mapping	2204	SNV	A	G	28	8401	0.333294	Gene: PB2, CDS: PB2	QEH91772.1:p.Asp730Gly
CA04_PB2 mapping	82	SNV	A	G	86	25845	0.332753	Gene: PB2, CDS: PB2	QEH91772.1:p.Thr23Ala
CA04_HA mapping	1683	SNV	T	C	51	15342	0.332421	CDS: HA, Gene: HA, Mature peptide: Mature peptide	QEH91773.1:p.Cys555Arg
CA04_HA mapping	1063	SNV	G	A	48	14458	0.331996	CDS: HA, Gene: HA, Mature peptide: Mature peptide	QEH91773.1:p.Gly348Glu
CA04_PA mapping	892	SNV	G	A	17	5128	0.331513	Gene: PA, CDS: PA	QEH91765.1:p.Asp294Asn
CA04_NA mapping	134	SNV	T	C	85	25727	0.330392	Gene: NA, CDS: NA
CA04_PA mapping	2029	Deletion	AGGGAC	-	27	8193	0.32955	Gene: PA, CDS: PA	QEH91765.1:p.Arg673_Asp674del
CA04_PB2 mapping	2111	SNV	A	G	49	14893	0.329014	Gene: PB2, CDS: PB2	QEH91772.1:p.Lys699Arg
CA04_NA mapping	236	SNV	T	C	90	27389	0.328599	Gene: NA, CDS: NA
CA04_NA mapping	25	SNV	A	G	48	14644	0.327779	Gene: NA, CDS: NA	QEH91764.1:p.Lys6Arg
CA04_NP mapping	86	SNV	A	G	92	28139	0.326948	Gene: NP, CDS: NP	QEH91774.1:p.Glu18Gly
CA04_NA mapping	846	SNV	T	C	98	30072	0.325885	Gene: NA, CDS: NA	QEH91764.1:p.Ser280Pro
CA04_HA mapping	1546	SNV	A	G	58	17894	0.324131	CDS: HA, Gene: HA, Mature peptide: Mature peptide	QEH91773.1:p.Glu509Gly
CA04_PB2 mapping	1848	SNV	C	T	24	7490	0.320427	Gene: PB2, CDS: PB2
CA04_HA mapping	819	SNV	G	A	69	21553	0.320141	CDS: HA, Gene: HA, Mature peptide: Mature peptide	QEH91773.1:p.Val267Ile
CA_04_PB1 mapping	1420	SNV	T	C	16	5013	0.31917	CDS: PB1, Gene: PB1	QEH91769.1:p.Cys470Arg
CA04_HA mapping	1087	SNV	G	A	42	13180	0.318665	CDS: HA, Gene: HA, Mature peptide: Mature peptide	QEH91773.1:p.Gly356Glu
CA04_PB2 mapping	2300	SNV	G	A	23	7265	0.316586
CA04_NA mapping	884	SNV	C	T	97	30673	0.316239	Gene: NA, CDS: NA
CA04_HA mapping	944	SNV	A	G	59	18717	0.315221	CDS: HA, Gene: HA, Mature peptide: Mature peptide
CA04_PA mapping	78	SNV	A	G	30	9541	0.314432	Gene: PA, Gene: PA-X, CDS: PA, CDS: PA-X
CA04_NP mapping	537	SNV	A	G	109	34697	0.314148	Gene: NP, CDS: NP
CA04_HA mapping	546	SNV	C	T	69	21985	0.31385	CDS: HA, Gene: HA, Mature peptide: Mature peptide	QEH91773.1:p.Pro176Ser
CA04_NA mapping	791	SNV	A	G	97	31392	0.308996	Gene: NA, CDS: NA
CA04_NP mapping	1392	SNV	A	G	73	23721	0.307744	Gene: NP, CDS: NP
CA04_HA mapping	960	SNV	C	T	61	20003	0.304954	CDS: HA, Gene: HA, Mature peptide: Mature peptide	QEH91773.1:p.Pro314Ser
CA04_NP mapping	1327	SNV	A	G	75	24617	0.304668	Gene: NP, CDS: NP	QEH91774.1:p.Asn432Asp
CA04_PB2 mapping	2229	SNV	A	G	21	6910	0.303907	Gene: PB2, CDS: PB2
CA04_HA mapping	260	SNV	A	G	62	20489	0.302601	CDS: HA, Gene: HA, Mature peptide: Mature peptide
CA04_PB2 mapping	54	SNV	G	T	81	26952	0.300534	Gene: PB2, CDS: PB2	QEH91772.1:p.Gln13His
CA04_NA mapping	717	SNV	T	C	94	31315	0.300176	Gene: NA, CDS: NA	QEH91764.1:p.Ser237Pro
CA04_PA mapping	896	SNV	C	T	15	5020	0.298805	Gene: PA, CDS: PA	QEH91765.1:p.Pro295Leu
CA04_PB2 mapping	1731	SNV	C	A	24	8037	0.298619	Gene: PB2, CDS: PB2	QEH91772.1:p.Tyr572*
CA04_NA mapping	260	SNV	A	G	82	27720	0.295815	Gene: NA, CDS: NA
CA04_HA mapping	1285	SNV	A	G	68	22993	0.295742	CDS: HA, Gene: HA, Mature peptide: Mature peptide	QEH91773.1:p.Glu422Gly
CA04_NS mapping	815	SNV	A	G	137	46342	0.295628	Gene: NEP, CDS: NEP	QEH91771.1:p.Glu110Gly
CA04_NA mapping	1338	SNV	T	G	59	19969	0.295458	Gene: NA, CDS: NA	QEH91764.1:p.Ser444Ala
CA04_PB2 mapping	2132	SNV	C	A	45	15243	0.295217	Gene: PB2, CDS: PB2	QEH91772.1:p.Pro706Gln
CA04_NA mapping	1183	SNV	A	G	77	26355	0.292165	Gene: NA, CDS: NA	QEH91764.1:p.Asp392Gly
CA04_HA mapping	533	SNV	A	G	59	20197	0.292123	CDS: HA, Gene: HA, Mature peptide: Mature peptide
CA04_M mapping	54	SNV	T	C	133	45707	0.290984	Gene: M2, Gene: M1, CDS: M1	QEH91767.1:p.Ile14Thr
CA_04_PB1 mapping	1447	Deletion	A	-	15	5158	0.29081	CDS: PB1, Gene: PB1	QEH91769.1:p.Lys480fs
CA_04_PB1 mapping	1447	SNV	A	G	15	5158	0.29081	CDS: PB1, Gene: PB1	QEH91769.1:p.Lys479Glu
CA04_NP mapping	1163	SNV	A	G	100	34403	0.290672	Gene: NP, CDS: NP	QEH91774.1:p.Asn377Ser
CA04_PA mapping	2200	Deletion	A	-	5	1721	0.290529
CA04_HA mapping	300	SNV	T	C	68	23601	0.288123	CDS: HA, Gene: HA, Mature peptide: Mature peptide	QEH91773.1:p.Ser94Pro
CA04_NP mapping	1447	SNV	A	G	79	27507	0.2872	Gene: NP, CDS: NP	QEH91774.1:p.Thr472Ala
CA04_PB2 mapping	2144	SNV	T	C	41	14360	0.285515	Gene: PB2, CDS: PB2	QEH91772.1:p.Ile710Thr
CA04_NA mapping	1155	SNV	A	G	91	31946	0.284856	Gene: NA, CDS: NA	QEH91764.1:p.Thr383Ala
CA04_NS mapping	857	Deletion	A	-	53	18632	0.284457
CA04_NA mapping	613	SNV	C	T	91	32158	0.282978	Gene: NA, CDS: NA	QEH91764.1:p.Ala202Val
CA04_NS mapping	67	SNV	T	C	258	91214	0.282851	Gene: NEP, Gene: NS1, CDS: NS1	QEH91770.1:p.Ile18Thr
CA04_M mapping	19	SNV	T	C	94	33258	0.282639	Gene: M2, Gene: M1, CDS: M2, CDS: M1
CA04_NP mapping	1089	SNV	G	A	61	21634	0.281964	Gene: NP, CDS: NP
CA04_PA mapping	166	Deletion	CATTT	-	19	6749	0.281523	Gene: PA, Gene: PA-X, CDS: PA, CDS: PA-X	QEH91765.1:p.Phe53fs; QEH91766.1:p.Phe53fs
CA04_NP mapping	233	SNV	T	C	84	29865	0.281266	Gene: NP, CDS: NP	QEH91774.1:p.Val67Ala
CA04_NA mapping	923	SNV	T	C	90	32037	0.280925	Gene: NA, CDS: NA
CA04_PB2 mapping	2108	SNV	G	T	41	14662	0.279634	Gene: PB2, CDS: PB2	QEH91772.1:p.Gly698Val
CA04_NP mapping	429	SNV	T	C	113	40423	0.279544	Gene: NP, CDS: NP
CA04_NP mapping	25	SNV	A	G	58	20790	0.27898
CA04_NP mapping	1159	SNV	T	C	93	33418	0.278293	Gene: NP, CDS: NP	QEH91774.1:p.Ser376Pro
CA04_HA mapping	647	SNV	T	C	58	20902	0.277485	CDS: HA, Gene: HA, Mature peptide: Mature peptide
CA04_HA mapping	1424	SNV	C	T	58	20937	0.277022	CDS: HA, Gene: HA, Mature peptide: Mature peptide
CA04_PB2 mapping	285	SNV	G	A	19	6869	0.276605	Gene: PB2, CDS: PB2	QEH91772.1:p.Met90Ile
CA04_NP mapping	1232	SNV	A	G	98	35430	0.276602	Gene: NP, CDS: NP	QEH91774.1:p.Lys400Arg
CA04_NP mapping	910	SNV	A	G	92	33329	0.276036	Gene: NP, CDS: NP	QEH91774.1:p.Arg293Gly
CA04_PA mapping	110	SNV	A	G	25	9077	0.275421	Gene: PA, Gene: PA-X, CDS: PA, CDS: PA-X	QEH91766.1:p.Asn33Ser; QEH91765.1:p.Asn33Ser
CA04_NP mapping	1451	SNV	A	G	76	27627	0.275093	Gene: NP, CDS: NP	QEH91774.1:p.Asn473Ser
CA04_NA mapping	256	SNV	T	C	75	27361	0.274113	Gene: NA, CDS: NA	QEH91764.1:p.Val83Ala
CA04_NS mapping	53	SNV	T	C	234	85942	0.272277	Gene: NEP, Gene: NS1, CDS: NS1
CA04_NA mapping	152	SNV	A	G	59	21837	0.270184	Gene: NA, CDS: NA
CA04_PA mapping	1467	SNV	G	A	17	6303	0.269713	Gene: PA, CDS: PA	QEH91765.1:p.Met485Ile
CA04_PB2 mapping	1485	SNV	C	T	18	6674	0.269703	Gene: PB2, CDS: PB2
CA04_NA mapping	500	SNV	T	C	65	24355	0.266886	Gene: NA, CDS: NA
CA04_M mapping	170	SNV	T	C	144	54167	0.265845	Gene: M2, Gene: M1, CDS: M1	QEH91767.1:p.Ser53Pro
CA04_NS mapping	224	SNV	A	G	231	86898	0.265829	Gene: NEP, Gene: NS1, CDS: NS1
CA_04_PB1 mapping	1294	SNV	C	A	13	4892	0.26574	CDS: PB1, Gene: PB1	QEH91769.1:p.Gln428Lys
CA04_HA mapping	1688	SNV	T	A	40	15068	0.265463	CDS: HA, Gene: HA, Mature peptide: Mature peptide
CA04_HA mapping	1168	SNV	A	G	62	23359	0.265422	CDS: HA, Gene: HA, Mature peptide: Mature peptide	QEH91773.1:p.Lys383Arg
CA04_HA mapping	1250	SNV	A	G	67	25275	0.265084	CDS: HA, Gene: HA, Mature peptide: Mature peptide
CA04_NS mapping	292	SNV	T	C	263	99328	0.264779	Gene: NEP, Gene: NS1, CDS: NS1	QEH91770.1:p.Met93Thr
CA04_HA mapping	1504	SNV	G	A	56	21166	0.264575	CDS: HA, Gene: HA, Mature peptide: Mature peptide	QEH91773.1:p.Ser495Asn
CA04_NS mapping	152	SNV	A	G	223	84480	0.263968	Gene: NEP, Gene: NS1, CDS: NS1
CA_04_PB1 mapping	2167	SNV	G	A	16	6070	0.263591	CDS: PB1, Gene: PB1	QEH91769.1:p.Val719Met
CA04_PB2 mapping	84	SNV	C	T	69	26190	0.263459	Gene: PB2, CDS: PB2
CA04_NP mapping	1087	SNV	G	T	57	21637	0.263438	Gene: NP, CDS: NP	QEH91774.1:p.Val352Leu
CA04_HA mapping	1025	SNV	G	A	45	17111	0.262989	CDS: HA, Gene: HA, Mature peptide: Mature peptide
CA04_PA mapping	504	SNV	C	T	13	4960	0.262097	Gene: PA, Gene: PA-X, CDS: PA, CDS: PA-X
CA04_M mapping	882	SNV	A	G	166	63487	0.261471	Gene: M2, CDS: M2	QEH91768.1:p.Arg61Gly
CA_04_PB1 mapping	76	SNV	T	C	11	4223	0.260478	CDS: PB1, Gene: PB1	QEH91769.1:p.Phe22Leu
CA04_PB2 mapping	529	SNV	G	A	13	4997	0.260156	Gene: PB2, CDS: PB2	QEH91772.1:p.Val172Met
CA_04_PB1 mapping	1420	SNV	T	A	13	5013	0.259326	CDS: PB1, Gene: PB1	QEH91769.1:p.Cys470Ser
CA04_PB2 mapping	1454	SNV	T	A	15	5798	0.25871	Gene: PB2, CDS: PB2	QEH91772.1:p.Val480Asp
CA04_NP mapping	282	SNV	C	T	83	32108	0.258503	Gene: NP, CDS: NP
CA_04_PB1 mapping	1595	SNV	C	T	17	6636	0.256178	CDS: PB1, Gene: PB1	QEH91769.1:p.Thr528Ile
CA04_PA mapping	1050	SNV	G	A	15	5924	0.253207	Gene: PA, CDS: PA
CA04_PA mapping	1362	SNV	G	A	16	6322	0.253084	Gene: PA, CDS: PA
CA04_NP mapping	1420	SNV	G	A	64	25315	0.252815	Gene: NP, CDS: NP	QEH91774.1:p.Val463Ile
CA04_NS mapping	31	SNV	T	C	178	70765	0.251537	Gene: NEP, Gene: NS1, CDS: NEP, CDS: NS1	QEH91771.1:p.Met6Thr; QEH91770.1:p.Met6Thr
CA04_M mapping	836	SNV	T	C	129	51388	0.251031	Gene: M2, CDS: M2
CA04_HA mapping	1248	SNV	G	A	63	25213	0.249871	CDS: HA, Gene: HA, Mature peptide: Mature peptide	QEH91773.1:p.Val410Ile
CA_04_PB1 mapping	1343	SNV	C	T	13	5205	0.24976	CDS: PB1, Gene: PB1	QEH91769.1:p.Ser444Phe
CA04_PB2 mapping	2118	SNV	C	T	38	15235	0.249426	Gene: PB2, CDS: PB2
CA04_M mapping	624	SNV	A	G	186	75569	0.246133	Gene: M2, Gene: M1, CDS: M1	QEH91767.1:p.Glu204Gly
CA04_PB2 mapping	776	SNV	A	T	14	5710	0.245184	Gene: PB2, CDS: PB2	QEH91772.1:p.Asp254Val
CA04_M mapping	980	SNV	C	T	63	25820	0.243997	Gene: M2, CDS: M2
CA04_NP mapping	499	SNV	C	T	87	35719	0.243568	Gene: NP, CDS: NP	QEH91774.1:p.Arg156Cys
CA04_M mapping	105	SNV	T	C	138	56680	0.243472	Gene: M2, Gene: M1, CDS: M1	QEH91767.1:p.Val31Ala
CA04_NS mapping	650	SNV	T	C	191	78477	0.243383	Gene: NEP, Gene: NS1, CDS: NEP, CDS: NS1	QEH91771.1:p.Leu55Pro
CA04_PB2 mapping	140	SNV	A	G	44	18094	0.243175	Gene: PB2, CDS: PB2	QEH91772.1:p.Asn42Ser
CA04_PB2 mapping	879	SNV	G	T	15	6169	0.243151	Gene: PB2, CDS: PB2	QEH91772.1:p.Gln288His
CA04_M mapping	622	SNV	G	T	182	75616	0.24069	Gene: M2, Gene: M1, CDS: M1	QEH91767.1:p.Met203Ile
CA04_NA mapping	1380	SNV	C	T	23	9653	0.238268	Gene: NA, CDS: NA	QEH91764.1:p.Pro458Ser
CA04_NS mapping	150	SNV	A	G	202	85271	0.236892	Gene: NEP, Gene: NS1, CDS: NS1	QEH91770.1:p.Arg46Gly
CA_04_PB1 mapping	290	SNV	C	T	10	4226	0.23663	CDS: PB1, Gene: PB1, Gene: PB1-F2, Misc. feature: nonfunctional PB1-F2 protein due to mutation	QEH91769.1:p.Ala93Val
CA04_HA mapping	539	SNV	T	A	49	20715	0.236544	CDS: HA, Gene: HA, Mature peptide: Mature peptide	QEH91773.1:p.Asn173Lys
CA04_NP mapping	1245	SNV	C	T	88	37340	0.235672	Gene: NP, CDS: NP
CA04_HA mapping	174	SNV	G	A	46	19542	0.23539	CDS: HA, Gene: HA, Mature peptide: Mature peptide	QEH91773.1:p.Asp52Asn
CA04_NS mapping	33	SNV	T	C	168	71567	0.234745	Gene: NEP, Gene: NS1, CDS: NEP, CDS: NS1	QEH91771.1:p.Ser7Pro; QEH91770.1:p.Ser7Pro
CA04_PB2 mapping	162	SNV	G	A	41	17493	0.234379	Gene: PB2, CDS: PB2	QEH91772.1:p.Trp49*
CA04_M mapping	708	SNV	A	G	161	68759	0.234151	Gene: M2, Gene: M1, CDS: M1	QEH91767.1:p.Asp232Gly
CA04_HA mapping	185	SNV	C	T	45	19243	0.233851	CDS: HA, Gene: HA, Mature peptide: Mature peptide
CA04_NA mapping	225	Deletion	A	-	61	26139	0.233368	Gene: NA, CDS: NA	QEH91764.1:p.Asn73fs
CA04_NP mapping	529	SNV	C	A	88	37748	0.233125	Gene: NP, CDS: NP	QEH91774.1:p.Leu166Ile
CA04_NA mapping	147	SNV	G	A	54	23347	0.231293	Gene: NA, CDS: NA	QEH91764.1:p.Glu47Lys
CA04_HA mapping	62	SNV	C	T	25	10885	0.229674	Signal peptide: Signal peptide, CDS: HA, Gene: HA
CA04_NP mapping	557	SNV	G	A	82	35777	0.229198	Gene: NP, CDS: NP	QEH91774.1:p.Arg175Lys
CA04_NP mapping	214	SNV	A	T	64	27941	0.229054	Gene: NP, CDS: NP	QEH91774.1:p.Ile61Leu
CA04_M mapping	627	SNV	T	C	166	72586	0.228694	Gene: M2, Gene: M1, CDS: M1	QEH91767.1:p.Val205Ala
CA04_HA mapping	1266	SNV	C	T	51	22409	0.227587	CDS: HA, Gene: HA, Mature peptide: Mature peptide	QEH91773.1:p.His416Tyr
CA04_PB2 mapping	448	SNV	G	A	12	5279	0.227316	Gene: PB2, CDS: PB2	QEH91772.1:p.Val145Ile
CA04_NA mapping	1407	SNV	A	C	8	3523	0.227079	Gene: NA, CDS: NA	QEH91764.1:p.Ile467Leu
CA04_NP mapping	450	SNV	G	A	83	36677	0.2263	Gene: NP, CDS: NP	QEH91774.1:p.Trp139*
CA04_NA mapping	1175	Deletion	A	-	60	26682	0.224871	Gene: NA, CDS: NA	QEH91764.1:p.Lys390fs
CA04_NA mapping	480	SNV	C	A	53	23633	0.224263	Gene: NA, CDS: NA	QEH91764.1:p.Leu158Ile
CA04_NA mapping	1220	SNV	G	A	51	22798	0.223704	Gene: NA, CDS: NA
CA04_PA mapping	2062	Deletion	G	-	18	8067	0.223131	Gene: PA, CDS: PA	QEH91765.1:p.Leu686fs
CA04_HA mapping	1597	SNV	G	A	45	20251	0.222211	CDS: HA, Gene: HA, Mature peptide: Mature peptide	QEH91773.1:p.Arg526Lys
CA04_HA mapping	1419	SNV	A	C	48	21670	0.221504	CDS: HA, Gene: HA, Mature peptide: Mature peptide
CA04_NA mapping	966	SNV	G	A	76	34388	0.221007	Gene: NA, CDS: NA	QEH91764.1:p.Gly320Arg
CA04_NS mapping	49	SNV	A	G	183	82826	0.220945	Gene: NEP, Gene: NS1, CDS: NS1	QEH91770.1:p.Asp12Gly
CA04_PB2 mapping	747	SNV	C	T	14	6349	0.220507	Gene: PB2, CDS: PB2
CA04_NP mapping	769	SNV	C	T	64	29233	0.218931	Gene: NP, CDS: NP	QEH91774.1:p.Arg246*
CA04_NP mapping	439	SNV	A	C	82	37534	0.218469	Gene: NP, CDS: NP	QEH91774.1:p.Ile136Leu
CA04_PA mapping	1839	SNV	G	A	16	7368	0.217155	Gene: PA, CDS: PA
CA04_PA mapping	2106	SNV	C	T	16	7368	0.217155	Gene: PA, CDS: PA
CA04_PA mapping	1612	SNV	C	T	13	6022	0.215875	Gene: PA, CDS: PA	QEH91765.1:p.Pro534Ser
CA04_NP mapping	1227	SNV	A	T	77	35850	0.214784	Gene: NP, CDS: NP	QEH91774.1:p.Gln398His
CA04_HA mapping	1577	SNV	G	A	39	18181	0.21451	CDS: HA, Gene: HA, Mature peptide: Mature peptide
CA_04_PB1 mapping	1231	SNV	A	G	11	5128	0.214509	CDS: PB1, Gene: PB1	QEH91769.1:p.Met407Val
CA04_NP mapping	289	SNV	G	T	71	33223	0.213707	Gene: NP, CDS: NP	QEH91774.1:p.Gly86Trp
CA04_HA mapping	1067	SNV	C	T	29	13596	0.213298	CDS: HA, Gene: HA, Mature peptide: Mature peptide
CA04_PB2 mapping	1513	SNV	C	T	14	6569	0.213122	Gene: PB2, CDS: PB2	QEH91772.1:p.Arg500*
CA04_PB2 mapping	125	SNV	G	A	53	24991	0.212076	Gene: PB2, CDS: PB2	QEH91772.1:p.Gly37Glu
CA04_NP mapping	1470	SNV	T	A	58	27422	0.211509	Gene: NP, CDS: NP	QEH91774.1:p.Phe479Leu
CA04_NP mapping	560	SNV	C	T	77	36532	0.210774	Gene: NP, CDS: NP	QEH91774.1:p.Ser176Phe
CA04_NA mapping	692	SNV	G	A	68	32522	0.209089	Gene: NA, CDS: NA
CA04_HA mapping	1446	SNV	G	A	46	22010	0.208996	CDS: HA, Gene: HA, Mature peptide: Mature peptide	QEH91773.1:p.Glu476Lys
CA04_PA mapping	65	Deletion	A	-	20	9579	0.20879	Gene: PA, Gene: PA-X, CDS: PA, CDS: PA-X	QEH91765.1:p.Lys19fs; QEH91766.1:p.Lys19fs
CA04_PA mapping	2033	SNV	A	G	16	7685	0.208198	Gene: PA, CDS: PA	QEH91765.1:p.Asp674Gly
CA04_NP mapping	764	Deletion	A	-	61	29379	0.207631	Gene: NP, CDS: NP	QEH91774.1:p.Ser245fs
CA04_PB2 mapping	1603	SNV	A	T	14	6743	0.207623	Gene: PB2, CDS: PB2	QEH91772.1:p.Thr530Ser
CA04_M mapping	571	SNV	A	T	145	70385	0.20601	Gene: M2, Gene: M1, CDS: M1
CA04_PA mapping	969	SNV	G	T	13	6335	0.205209	Gene: PA, CDS: PA	QEH91765.1:p.Glu319Asp
CA04_PB2 mapping	1278	SNV	C	A	10	4895	0.20429	Gene: PB2, CDS: PB2
CA04_PB2 mapping	188	SNV	C	A	29	14288	0.202968	Gene: PB2, CDS: PB2	QEH91772.1:p.Thr58Lys
CA04_HA mapping	124	SNV	C	T	38	18808	0.202042	CDS: HA, Gene: HA, Mature peptide: Mature peptide	QEH91773.1:p.Thr35Ile
CA04_NA mapping	535	SNV	C	T	57	28307	0.201364	Gene: NA, CDS: NA	QEH91764.1:p.Ser176Leu
CA04_NP mapping	1202	SNV	C	T	73	36472	0.200154	Gene: NP, CDS: NP	QEH91774.1:p.Thr390Ile
CA04_PB2 mapping	1092	SNV	G	A	11	5522	0.199203	Gene: PB2, CDS: PB2
CA04_PB2 mapping	191	SNV	C	A	27	13742	0.196478	Gene: PB2, CDS: PB2	QEH91772.1:p.Ala59Glu
CA04_PA mapping	177	SNV	C	T	12	6131	0.195727	Gene: PA, Gene: PA-X, CDS: PA, CDS: PA-X
CA04_PB2 mapping	113	SNV	A	G	53	27342	0.193841	Gene: PB2, CDS: PB2	QEH91772.1:p.Lys33Arg
CA04_NA mapping	240	SNV	C	T	53	27383	0.193551	Gene: NA, CDS: NA	QEH91764.1:p.Gln78*
CA04_PB2 mapping	283	Insertion	-	A	13	6723	0.193366	Gene: PB2, CDS: PB2	QEH91772.1:p.Met90fs
CA04_PA mapping	1573	Deletion	GTAA	-	12	6206	0.193361	Gene: PA, CDS: PA	QEH91765.1:p.Ser522fs
CA04_PA mapping	1375	SNV	G	T	13	6733	0.193079	Gene: PA, CDS: PA	QEH91765.1:p.Ala455Ser
CA04_HA mapping	1062	SNV	G	A	28	14587	0.191952	CDS: HA, Gene: HA, Mature peptide: Mature peptide	QEH91773.1:p.Gly348Arg
CA04_NP mapping	1431	SNV	C	A	50	26121	0.191417	Gene: NP, CDS: NP
CA04_NP mapping	1412	SNV	G	A	50	26134	0.191322	Gene: NP, CDS: NP	QEH91774.1:p.Gly460Glu
CA04_PA mapping	460	SNV	T	A	9	4706	0.191245	Gene: PA, Gene: PA-X, CDS: PA, CDS: PA-X	QEH91766.1:p.Phe150Ile; QEH91765.1:p.Phe150Ile
CA04_NA mapping	1316	SNV	C	A	41	21526	0.190467	Gene: NA, CDS: NA
CA04_NA mapping	1316	SNV	C	T	41	21526	0.190467	Gene: NA, CDS: NA
CA04_NP mapping	388	SNV	G	A	64	33913	0.188718	Gene: NP, CDS: NP	QEH91774.1:p.Val119Ile
CA04_HA mapping	1738	SNV	G	T	5	2657	0.188182
CA04_NA mapping	257	SNV	G	A	52	27633	0.188181	Gene: NA, CDS: NA
CA04_HA mapping	1430	Deletion	A	-	41	21867	0.187497	CDS: HA, Gene: HA, Mature peptide: Mature peptide	QEH91773.1:p.Asn472fs
CA04_PB2 mapping	2196	SNV	G	A	18	9612	0.187266	Gene: PB2, CDS: PB2
CA04_NP mapping	505	SNV	G	A	67	35791	0.187198	Gene: NP, CDS: NP	QEH91774.1:p.Gly158Arg
CA04_PA mapping	115	SNV	T	G	17	9092	0.186978	Gene: PA, Gene: PA-X, CDS: PA, CDS: PA-X	QEH91766.1:p.Phe35Val; QEH91765.1:p.Phe35Val
CA04_M mapping	43	SNV	C	T	77	41449	0.18577	Gene: M2, Gene: M1, CDS: M1
CA04_NA mapping	1046	Deletion	A	-	56	30296	0.184843	Gene: NA, CDS: NA	QEH91764.1:p.Ser350fs
CA04_HA mapping	1273	Insertion	-	A	42	22727	0.184802	CDS: HA, Gene: HA, Mature peptide: Mature peptide	QEH91773.1:p.Arg420fs
CA04_NA mapping	1386	SNV	G	A	15	8153	0.183981	Gene: NA, CDS: NA	QEH91764.1:p.Gly460Ser
CA04_M mapping	516	SNV	C	T	129	70802	0.182198	Gene: M2, Gene: M1, CDS: M1	QEH91767.1:p.Thr168Ile
CA_04_PB1 mapping	1714	SNV	A	T	11	6058	0.181578	CDS: PB1, Gene: PB1	QEH91769.1:p.Ile568Phe
CA04_PB2 mapping	2151	SNV	A	C	26	14358	0.181084	Gene: PB2, CDS: PB2	QEH91772.1:p.Glu712Asp
CA04_M mapping	104	SNV	G	A	102	56717	0.17984	Gene: M2, Gene: M1, CDS: M1	QEH91767.1:p.Val31Ile
CA04_NP mapping	64	SNV	G	T	43	23935	0.179653	Gene: NP, CDS: NP	QEH91774.1:p.Glu11*
CA04_NA mapping	995	SNV	T	A	61	33964	0.179602	Gene: NA, CDS: NA	QEH91764.1:p.Asn329Lys
CA04_NA mapping	197	SNV	T	A	45	25077	0.179447	Gene: NA, CDS: NA	QEH91764.1:p.Asn63Lys
CA04_HA mapping	106	SNV	C	T	29	16215	0.178847	CDS: HA, Gene: HA, Mature peptide: Mature peptide	QEH91773.1:p.Ser29Leu
CA04_NP mapping	609	SNV	G	A	67	37669	0.177865	Gene: NP, CDS: NP
CA04_NP mapping	1467	SNV	C	T	49	27767	0.176468	Gene: NP, CDS: NP
CA04_NA mapping	489	SNV	T	G	40	22844	0.175101	Gene: NA, CDS: NA	QEH91764.1:p.Cys161Gly
CA04_NP mapping	1471	SNV	G	A	48	27436	0.174953	Gene: NP, CDS: NP	QEH91774.1:p.Asp480Asn
CA04_NS mapping	857	SNV	A	G	32	18632	0.171748
CA04_NP mapping	789	SNV	G	A	52	30318	0.171515	Gene: NP, CDS: NP
CA04_HA mapping	288	SNV	G	A	36	21058	0.170956	CDS: HA, Gene: HA, Mature peptide: Mature peptide	QEH91773.1:p.Ala90Thr
CA04_HA mapping	1475	SNV	C	T	40	23598	0.169506	CDS: HA, Gene: HA, Mature peptide: Mature peptide
CA04_M mapping	953	SNV	G	A	65	38435	0.169117	Gene: M2, CDS: M2
CA04_NP mapping	1233	SNV	G	A	60	35492	0.169052	Gene: NP, CDS: NP
CA_04_PB1 mapping	73	Insertion	-	CTGGA	7	4146	0.168837	CDS: PB1, Gene: PB1	QEH91769.1:p.Thr21fs
CA04_NS mapping	673	SNV	G	A	122	72767	0.167658	Gene: NEP, Gene: NS1, CDS: NEP, CDS: NS1	QEH91771.1:p.Glu63Lys
CA04_NA mapping	718	SNV	C	A	53	31612	0.167658	Gene: NA, CDS: NA	QEH91764.1:p.Ser237Tyr
CA04_NA mapping	729	SNV	G	A	55	32945	0.166945	Gene: NA, CDS: NA	QEH91764.1:p.Val241Ile
CA_04_PB1 mapping	75	Insertion	-	TG	7	4205	0.166468	CDS: PB1, Gene: PB1	QEH91769.1:p.Phe22fs
CA04_M mapping	613	SNV	G	A	122	73567	0.165835	Gene: M2, Gene: M1, CDS: M1
CA04_PA mapping	76	SNV	A	G	16	9658	0.165666	Gene: PA, Gene: PA-X, CDS: PA, CDS: PA-X	QEH91765.1:p.Lys22Glu; QEH91766.1:p.Lys22Glu
CA04_HA mapping	1526	SNV	C	T	35	21214	0.164985	CDS: HA, Gene: HA, Mature peptide: Mature peptide
CA_04_PB1 mapping	35	Insertion	-	T	7	4249	0.164745	CDS: PB1, Gene: PB1	QEH91769.1:p.Leu10fs
CA04_NP mapping	1240	SNV	G	T	58	35534	0.163224	Gene: NP, CDS: NP	QEH91774.1:p.Ala403Ser
CA04_NA mapping	322	SNV	G	A	51	31261	0.163143	Gene: NA, CDS: NA	QEH91764.1:p.Ser105Asn
CA04_HA mapping	1427	SNV	G	A	34	21060	0.161443	CDS: HA, Gene: HA, Mature peptide: Mature peptide
CA04_M mapping	240	SNV	G	A	109	67648	0.161128	Gene: M2, Gene: M1, CDS: M1	QEH91767.1:p.Arg76His
CA04_NA mapping	893	SNV	C	T	48	30330	0.158259	Gene: NA, CDS: NA
CA04_PB2 mapping	2096	SNV	T	G	22	14048	0.156606	Gene: PB2, CDS: PB2	QEH91772.1:p.Phe694Cys
CA04_M mapping	475	SNV	T	A	117	76150	0.153644	Gene: M2, Gene: M1, CDS: M1
CA04_HA mapping	616	SNV	C	A	30	19677	0.152462	CDS: HA, Gene: HA, Mature peptide: Mature peptide	QEH91773.1:p.Pro199Gln
CA04_M mapping	729	SNV	C	A	103	67822	0.151868	Gene: M2, Gene: M1, CDS: M2, CDS: M1	QEH91767.1:p.Ala239Asp; QEH91768.1:p.Pro10Thr
CA04_PB2 mapping	180	SNV	C	T	23	15232	0.150998	Gene: PB2, CDS: PB2
CA04_M mapping	626	SNV	G	A	111	73796	0.150415	Gene: M2, Gene: M1, CDS: M1	QEH91767.1:p.Val205Ile
CA04_PA mapping	1740	SNV	A	C	9	6001	0.149975	Gene: PA, CDS: PA	QEH91765.1:p.Lys576Asn
CA04_NP mapping	962	SNV	G	A	50	33375	0.149813	Gene: NP, CDS: NP	QEH91774.1:p.Ser310Asn
CA04_NA mapping	45	SNV	G	A	31	20791	0.149103	Gene: NA, CDS: NA	QEH91764.1:p.Val13Ile
CA04_HA mapping	1463	SNV	C	T	35	23517	0.148829	CDS: HA, Gene: HA, Mature peptide: Mature peptide
CA04_NP mapping	504	SNV	C	T	53	35626	0.148768	Gene: NP, CDS: NP
CA04_HA mapping	61	SNV	C	T	16	10800	0.148148	Signal peptide: Signal peptide, CDS: HA, Gene: HA	QEH91773.1:p.Thr14Ile
CA04_HA mapping	316	SNV	C	T	32	21619	0.148018	CDS: HA, Gene: HA, Mature peptide: Mature peptide	QEH91773.1:p.Thr99Ile
CA04_M mapping	393	SNV	G	A	111	75059	0.147884	Gene: M2, Gene: M1, CDS: M1	QEH91767.1:p.Cys127Tyr
CA04_HA mapping	341	SNV	T	A	34	22998	0.147839	CDS: HA, Gene: HA, Mature peptide: Mature peptide	QEH91773.1:p.Cys107*
CA04_PB2 mapping	1701	Deletion	TCAATG	-	11	7467	0.147315	Gene: PB2, CDS: PB2	QEH91772.1:p.Ile562_Trp564delinsMet
CA04_NP mapping	134	SNV	G	A	41	27844	0.147249	Gene: NP, CDS: NP	QEH91774.1:p.Gly34Asp
CA04_HA mapping	777	SNV	C	T	28	19145	0.146252	CDS: HA, Gene: HA, Mature peptide: Mature peptide	QEH91773.1:p.Pro253Ser
CA04_NS mapping	720	SNV	G	A	116	79727	0.145497	Gene: NEP, CDS: NEP	QEH91771.1:p.Trp78*
CA_04_PB1 mapping	81	MNV	TT	AG	7	4816	0.145349	CDS: PB1, Gene: PB1	QEH91769.1:p.Tyr24Asp
CA_04_PB1 mapping	76	MNV	TTCC	GAAG	7	4825	0.145078	CDS: PB1, Gene: PB1	QEH91769.1:p.Phe22_Pro23delinsGluAla
CA04_M mapping	608	SNV	G	A	104	72564	0.143322	Gene: M2, Gene: M1, CDS: M1	QEH91767.1:p.Ala199Thr
CA04_NA mapping	44	SNV	G	A	29	20315	0.142752	Gene: NA, CDS: NA
CA04_HA mapping	1360	Insertion	-	A	29	20355	0.142471	CDS: HA, Gene: HA, Mature peptide: Mature peptide	QEH91773.1:p.Asn448fs
CA04_NP mapping	1275	SNV	G	C	45	31640	0.142225	Gene: NP, CDS: NP
CA04_NS mapping	158	SNV	C	T	112	80008	0.139986	Gene: NEP, Gene: NS1, CDS: NS1
CA04_HA mapping	550	MNV	AG	CT	30	21433	0.139971	CDS: HA, Gene: HA, Mature peptide: Mature peptide	QEH91773.1:p.Lys177Thr
CA_04_PB1 mapping	2112	Insertion	-	C	9	6472	0.139061	CDS: PB1, Gene: PB1	QEH91769.1:p.Ser702fs
CA04_NP mapping	879	SNV	G	A	48	34747	0.138141	Gene: NP, CDS: NP
CA04_NP mapping	990	SNV	T	A	42	30435	0.137999	Gene: NP, CDS: NP	QEH91774.1:p.Asn319Lys
CA04_NA mapping	434	SNV	C	A	37	26988	0.137098	Gene: NA, CDS: NA	QEH91764.1:p.Asp142Glu
CA04_NA mapping	1232	SNV	G	A	33	24237	0.136155	Gene: NA, CDS: NA
CA04_PA mapping	73	SNV	A	G	13	9590	0.135558	Gene: PA, Gene: PA-X, CDS: PA, CDS: PA-X	QEH91765.1:p.Met21Val; QEH91766.1:p.Met21Val
CA_04_PB1 mapping	2279	Deletion	A	-	4	2952	0.135501	CDS: PB1, Gene: PB1	QEH91769.1:p.Lys757fs
CA04_HA mapping	1273	Deletion	A	-	31	22920	0.135253	CDS: HA, Gene: HA, Mature peptide: Mature peptide	QEH91773.1:p.Arg420fs
CA04_PB2 mapping	112	SNV	A	G	37	27523	0.134433	Gene: PB2, CDS: PB2	QEH91772.1:p.Lys33Glu
CA04_NA mapping	1391	SNV	T	G	10	7471	0.133851	Gene: NA, CDS: NA
CA04_M mapping	952	SNV	T	G	50	38437	0.130083	Gene: M2, CDS: M2	QEH91768.1:p.Val84Gly
CA04_NS mapping	698	SNV	A	T	103	79612	0.129377	Gene: NEP, CDS: NEP	QEH91771.1:p.Gln71Leu
CA04_PB2 mapping	2137	SNV	T	C	20	15485	0.129157	Gene: PB2, CDS: PB2
CA04_PB2 mapping	2136	SNV	A	G	20	15538	0.128717	Gene: PB2, CDS: PB2
CA04_PA mapping	224	SNV	T	A	8	6291	0.127166	Gene: PA, Gene: PA-X, CDS: PA, CDS: PA-X	QEH91766.1:p.Leu71Gln; QEH91765.1:p.Leu71Gln
CA04_HA mapping	599	SNV	A	C	26	20637	0.125987	CDS: HA, Gene: HA, Mature peptide: Mature peptide
CA04_PB2 mapping	14	Deletion	AT	-	25	19851	0.125938
CA04_PA mapping	1998	Deletion	T	-	10	7963	0.125581	Gene: PA, CDS: PA	QEH91765.1:p.Arg663fs
CA_04_PB1 mapping	909	SNV	T	G	6	4786	0.125366	CDS: PB1, Gene: PB1
CA04_NA mapping	1333	SNV	G	T	25	20253	0.123439	Gene: NA, CDS: NA	QEH91764.1:p.Ser442Ile
CA04_PA mapping	80	SNV	A	G	12	9750	0.123077	Gene: PA, Gene: PA-X, CDS: PA, CDS: PA-X	QEH91765.1:p.Glu23Gly; QEH91766.1:p.Glu23Gly
CA04_NP mapping	1533	Deletion	A	-	4	3267	0.122436
CA04_PB2 mapping	2129	SNV	G	A	19	15535	0.122304	Gene: PB2, CDS: PB2	QEH91772.1:p.Gly705Asp
CA04_NA mapping	1248	Deletion	G	-	30	24927	0.120351	Gene: NA, CDS: NA	QEH91764.1:p.Leu415fs
CA04_PB2 mapping	1735	Deletion	A	-	9	7581	0.118718	Gene: PB2, CDS: PB2	QEH91772.1:p.Met575fs
CA04_PA mapping	152	Deletion	T	-	8	6748	0.118554	Gene: PA, Gene: PA-X, CDS: PA, CDS: PA-X	QEH91766.1:p.Met47fs; QEH91765.1:p.Met47fs
CA04_M mapping	397	Deletion	G	-	88	74289	0.118456	Gene: M2, Gene: M1, CDS: M1	QEH91767.1:p.Gly129fs
CA04_PA mapping	149	SNV	T	G	8	6760	0.118343	Gene: PA, Gene: PA-X, CDS: PA, CDS: PA-X	QEH91766.1:p.Phe46Cys; QEH91765.1:p.Phe46Cys
CA04_PB2 mapping	207	SNV	G	T	12	10354	0.115897	Gene: PB2, CDS: PB2	QEH91772.1:p.Met64Ile
CA04_NP mapping	1015	SNV	T	A	32	27614	0.115883	Gene: NP, CDS: NP	QEH91774.1:p.Leu328Met
CA04_PB2 mapping	374	Deletion	A	-	6	5212	0.115119	Gene: PB2, CDS: PB2	QEH91772.1:p.Lys121fs
CA04_PA mapping	194	SNV	T	A	7	6117	0.114435	Gene: PA, Gene: PA-X, CDS: PA, CDS: PA-X	QEH91766.1:p.Ile61Lys; QEH91765.1:p.Ile61Lys
CA04_NP mapping	1278	SNV	G	C	35	30754	0.113806	Gene: NP, CDS: NP	QEH91774.1:p.Gln415His
CA04_M mapping	994	Deletion	A	-	11	9678	0.11366	Gene: M2, CDS: M2	QEH91768.1:p.*98fs
CA04_PB2 mapping	307	Insertion	-	AGACTT	7	6168	0.113489	Gene: PB2, CDS: PB2	QEH91772.1:p.Thr97_Trp98insArgLeu
CA04_NA mapping	1104	SNV	A	T	29	25687	0.112898	Gene: NA, CDS: NA	QEH91764.1:p.Ser366Cys
CA04_PB2 mapping	306	Insertion	-	GGGG	7	6204	0.11283	Gene: PB2, CDS: PB2	QEH91772.1:p.Trp98fs
CA04_HA mapping	667	Deletion	T	-	23	20683	0.111202	CDS: HA, Gene: HA, Mature peptide: Mature peptide	QEH91773.1:p.Phe217fs
CA04_PB2 mapping	305	Insertion	-	T	7	6297	0.111164	Gene: PB2, CDS: PB2	QEH91772.1:p.Thr97fs
CA04_PA mapping	1853	SNV	A	C	8	7300	0.109589	Gene: PA, CDS: PA	QEH91765.1:p.Asn614Thr
CA04_PA mapping	347	Deletion	AC	-	5	4577	0.109242	Gene: PA, Gene: PA-X, CDS: PA, CDS: PA-X	QEH91765.1:p.Tyr112fs; QEH91766.1:p.Tyr112fs
CA04_NS mapping	775	SNV	A	C	85	78145	0.108772	Gene: NEP, CDS: NEP	QEH91771.1:p.Ile97Leu
CA04_PB2 mapping	304	Insertion	-	TT	7	6466	0.108259	Gene: PB2, CDS: PB2	QEH91772.1:p.Thr97fs
CA_04_PB1 mapping	1069	Deletion	A	-	5	4633	0.107921	CDS: PB1, Gene: PB1	QEH91769.1:p.Tyr355fs
CA04_PB2 mapping	219	SNV	A	T	11	10194	0.107907	Gene: PB2, CDS: PB2
CA04_PB2 mapping	303	Insertion	-	G	7	6519	0.107378	Gene: PB2, CDS: PB2	QEH91772.1:p.Thr97fs
CA04_NS mapping	857	Insertion	-	A	20	18632	0.107342
CA04_PB2 mapping	1825	SNV	C	A	7	6555	0.106789	Gene: PB2, CDS: PB2
CA04_NS mapping	65	SNV	T	A	96	90387	0.10621	Gene: NEP, Gene: NS1, CDS: NS1	QEH91770.1:p.His17Gln
CA04_HA mapping	615	Deletion	C	-	21	19783	0.106152	CDS: HA, Gene: HA, Mature peptide: Mature peptide	QEH91773.1:p.Pro199fs
CA04_PB2 mapping	105	Deletion	AATC	-	30	28477	0.105348	Gene: PB2, CDS: PB2	QEH91772.1:p.Ile31fs
CA04_PB2 mapping	1799	Deletion	TCGTAAG	-	8	7627	0.104891	Gene: PB2, CDS: PB2	QEH91772.1:p.Phe595fs
CA04_PB2 mapping	202	SNV	A	C	14	13633	0.102692	Gene: PB2, CDS: PB2	QEH91772.1:p.Ile63Leu
CA_04_PB1 mapping	922	Deletion	G	-	5	4879	0.10248	CDS: PB1, Gene: PB1	QEH91769.1:p.Asp305fs
CA04_HA mapping	1296	Deletion	A	-	22	21633	0.101696	CDS: HA, Gene: HA, Mature peptide: Mature peptide	QEH91773.1:p.Val428fs
CA04_HA mapping	893	SNV	T	G	21	20834	0.100797	CDS: HA, Gene: HA, Mature peptide: Mature peptide	QEH91773.1:p.Asp291Glu

## Sheet: 7793-NS-5D_L004 (paired, tr...
Mapping	Reference Position	Type	Reference	Allele	Count	Coverage	Frequency	Overlapping annotations	Amino acid change
CA04_PA mapping	1455	SNV	G	A	1180	6554	18.0043	Gene: PA, CDS: PA
CA04_HA mapping	1220	SNV	T	C	3874	24857	15.5851	CDS: HA, Gene: HA, Mature peptide: Mature peptide
CA_04_PB1 mapping	1604	SNV	A	G	1024	7216	14.1907	CDS: PB1, Gene: PB1	QEH91769.1:p.Lys531Arg
CA04_HA mapping	1472	SNV	T	G	3001	26300	11.4106	CDS: HA, Gene: HA, Mature peptide: Mature peptide	QEH91773.1:p.Phe484Leu
CA04_PB2 mapping	921	SNV	A	G	711	6726	10.5709	Gene: PB2, CDS: PB2
CA04_M mapping	909	SNV	G	A	3330	57072	5.83474	Gene: M2, CDS: M2	QEH91768.1:p.Glu70Lys
CA04_HA mapping	1506	SNV	G	A	1037	22117	4.6887	CDS: HA, Gene: HA, Mature peptide: Mature peptide	QEH91773.1:p.Val496Ile
CA04_NS mapping	566	SNV	A	G	2103	68552	3.06774	Gene: NEP, Gene: NS1, CDS: NEP, CDS: NS1	QEH91771.1:p.Asp27Gly
CA04_PB2 mapping	2135	Deletion	CAT	-	242	8067	2.99988	Gene: PB2, CDS: PB2	QEH91772.1:p.Ala707_Leu708delinsVal
CA_04_PB1 mapping	1725	SNV	A	G	166	6487	2.55896	CDS: PB1, Gene: PB1
CA04_PB2 mapping	586	SNV	G	A	105	5833	1.8001	Gene: PB2, CDS: PB2	QEH91772.1:p.Glu191Lys
CA04_PA mapping	126	SNV	A	G	123	7902	1.55657	Gene: PA, Gene: PA-X, CDS: PA, CDS: PA-X	QEH91766.1:p.Ile38Met; QEH91765.1:p.Ile38Met
CA04_PA mapping	72	Deletion	AAT	-	109	8862	1.22997	Gene: PA, Gene: PA-X, CDS: PA, CDS: PA-X	QEH91765.1:p.Met21del; QEH91766.1:p.Met21del
CA04_NA mapping	165	SNV	G	A	284	24181	1.17448	Gene: NA, CDS: NA	QEH91764.1:p.Val53Ile
CA04_PB2 mapping	119	Deletion	CAT	-	156	14449	1.07966	Gene: PB2, CDS: PB2	QEH91772.1:p.Ser36del
CA_04_PB1 mapping	42	Deletion	AAAA	-	34	3222	1.05525	CDS: PB1, Gene: PB1	QEH91769.1:p.Lys11fs
CA04_PA mapping	215	SNV	C	T	64	6688	0.956938	Gene: PA, Gene: PA-X, CDS: PA, CDS: PA-X	QEH91765.1:p.Pro68Leu; QEH91766.1:p.Pro68Leu
CA04_PA mapping	1668	SNV	T	C	55	6393	0.860316	Gene: PA, CDS: PA
CA_04_PB1 mapping	2195	SNV	T	G	40	4808	0.831947	CDS: PB1, Gene: PB1	QEH91769.1:p.Val728Gly
CA04_HA mapping	456	SNV	G	A	174	21153	0.822578	CDS: HA, Gene: HA, Mature peptide: Mature peptide	QEH91773.1:p.Asp146Asn
CA_04_PB1 mapping	42	Deletion	AAAAATTCC	-	25	3270	0.764526	CDS: PB1, Gene: PB1	QEH91769.1:p.Lys11_Pro13del
CA04_PA mapping	831	SNV	G	A	35	4731	0.739801	Gene: PA, CDS: PA
CA_04_PB1 mapping	1495	Deletion	T	-	40	5564	0.718907	CDS: PB1, Gene: PB1	QEH91769.1:p.Tyr497fs
CA04_PB2 mapping	157	Deletion	AAGTGGAT	-	69	9662	0.714138	Gene: PB2, CDS: PB2	QEH91772.1:p.Lys48fs
CA04_HA mapping	1346	SNV	G	A	149	23763	0.627025	CDS: HA, Gene: HA, Mature peptide: Mature peptide
CA04_HA mapping	550	SNV	A	C	135	22319	0.604866	CDS: HA, Gene: HA, Mature peptide: Mature peptide	QEH91773.1:p.Lys177Thr
CA04_PA mapping	129	Deletion	CA	-	44	7683	0.572693	Gene: PA, Gene: PA-X, CDS: PA, CDS: PA-X	QEH91766.1:p.His41fs; QEH91765.1:p.His41fs
CA04_M mapping	838	Insertion	-	T	238	46663	0.51004	Gene: M2, CDS: M2	QEH91768.1:p.Lys49fs
CA_04_PB1 mapping	1495	Insertion	-	T	27	5542	0.487189	CDS: PB1, Gene: PB1	QEH91769.1:p.Tyr497fs
CA04_M mapping	838	Deletion	T	-	226	47113	0.479698	Gene: M2, CDS: M2	QEH91768.1:p.Phe48fs
CA04_PA mapping	109	Deletion	AAC	-	38	8428	0.450878	Gene: PA, Gene: PA-X, CDS: PA, CDS: PA-X	QEH91765.1:p.Asn33del; QEH91766.1:p.Asn33del
CA04_HA mapping	616	SNV	C	A	93	21753	0.427527	CDS: HA, Gene: HA, Mature peptide: Mature peptide	QEH91773.1:p.Pro199Gln
CA04_PB2 mapping	561	SNV	G	A	24	5761	0.416594	Gene: PB2, CDS: PB2
CA_04_PB1 mapping	256	SNV	T	C	17	4302	0.395165	CDS: PB1, Gene: PB1, Gene: PB1-F2, Misc. feature: nonfunctional PB1-F2 protein due to mutation	QEH91769.1:p.Tyr82His
CA04_PA mapping	72	Deletion	AATGAAAGAAT	-	38	9680	0.392562	Gene: PA, Gene: PA-X, CDS: PA, CDS: PA-X	QEH91765.1:p.Met21fs; QEH91766.1:p.Met21fs
CA04_NS mapping	821	SNV	A	G	126	32686	0.385486	Gene: NEP, CDS: NEP	QEH91771.1:p.Glu112Gly
CA04_PB2 mapping	250	SNV	A	G	23	6348	0.362319	Gene: PB2, CDS: PB2	QEH91772.1:p.Ser79Gly
CA04_PA mapping	68	SNV	A	G	32	8841	0.36195	Gene: PA, Gene: PA-X, CDS: PA, CDS: PA-X	QEH91765.1:p.Lys19Arg; QEH91766.1:p.Lys19Arg
CA04_NA mapping	276	SNV	T	C	111	30865	0.359631	Gene: NA, CDS: NA	QEH91764.1:p.Ser90Pro
CA_04_PB1 mapping	250	MNV	AGTG	CAAC	15	4234	0.354275	CDS: PB1, Gene: PB1, Gene: PB1-F2, Misc. feature: nonfunctional PB1-F2 protein due to mutation	QEH91769.1:p.Ser80_Gly81delinsGlnArg
CA04_PA mapping	470	SNV	A	G	19	5429	0.349972	Gene: PA, Gene: PA-X, CDS: PA, CDS: PA-X	QEH91765.1:p.Glu153Gly; QEH91766.1:p.Glu153Gly
CA04_M mapping	838	SNV	T	C	163	47113	0.345977	Gene: M2, CDS: M2	QEH91768.1:p.Leu46Pro
CA_04_PB1 mapping	185	SNV	A	G	14	4143	0.337919	CDS: PB1, Gene: PB1, Gene: PB1-F2, Misc. feature: nonfunctional PB1-F2 protein due to mutation	QEH91769.1:p.Asn58Ser
CA_04_PB1 mapping	259	Replacement	GC	AAT	15	4460	0.336323	CDS: PB1, Gene: PB1, Gene: PB1-F2, Misc. feature: nonfunctional PB1-F2 protein due to mutation	QEH91769.1:p.Ala83fs
CA04_PA mapping	2150	SNV	A	G	21	6268	0.335035	Gene: PA, CDS: PA	QEH91765.1:p.His713Arg
CA04_HA mapping	1430	Deletion	A	-	84	25288	0.332173	CDS: HA, Gene: HA, Mature peptide: Mature peptide	QEH91773.1:p.Asn472fs
CA04_NA mapping	381	SNV	T	C	100	30215	0.330961	Gene: NA, CDS: NA	QEH91764.1:p.Ser125Pro
CA04_NS mapping	831	SNV	T	C	72	22132	0.325321	Gene: NEP, CDS: NEP
CA04_PB2 mapping	68	SNV	A	G	47	14694	0.319858	Gene: PB2, CDS: PB2	QEH91772.1:p.Glu18Gly
CA04_PA mapping	1344	SNV	C	T	20	6318	0.316556	Gene: PA, CDS: PA
CA_04_PB1 mapping	2107	Insertion	-	T	18	6062	0.296932	CDS: PB1, Gene: PB1	QEH91769.1:p.Ser702fs
CA04_PA mapping	635	SNV	C	A	17	5788	0.293711	Gene: PA, Gene: PA-X, CDS: PA, CDS: PA-X	QEH91765.1:p.Thr208Lys; QEH91766.1:p.Gln208Lys
CA04_PA mapping	1333	SNV	A	C	19	6483	0.293074	Gene: PA, CDS: PA	QEH91765.1:p.Met441Leu
CA_04_PB1 mapping	125	Deletion	ACACCATGGAC	-	15	5219	0.287411	CDS: PB1, Gene: PB1, Gene: PB1-F2, Misc. feature: nonfunctional PB1-F2 protein due to mutation	QEH91769.1:p.Thr39fs
CA04_NS mapping	391	SNV	A	G	243	88126	0.275742	Gene: NEP, Gene: NS1, CDS: NS1	QEH91770.1:p.Lys126Arg
CA04_PB2 mapping	2120	SNV	A	G	23	8410	0.273484	Gene: PB2, CDS: PB2	QEH91772.1:p.Lys702Arg
CA04_NA mapping	762	SNV	T	C	90	32945	0.273183	Gene: NA, CDS: NA	QEH91764.1:p.Ser252Pro
CA04_NS mapping	461	SNV	T	C	229	84516	0.270955	Gene: NEP, Gene: NS1, CDS: NS1
CA04_PA mapping	729	SNV	C	T	12	4452	0.269542	Gene: PA, CDS: PA
CA04_NA mapping	869	SNV	A	G	81	30085	0.269237	Gene: NA, CDS: NA
CA04_PB2 mapping	763	SNV	G	A	18	6717	0.267977	Gene: PB2, CDS: PB2	QEH91772.1:p.Val250Met
CA04_HA mapping	732	SNV	A	G	53	19778	0.267975	CDS: HA, Gene: HA, Mature peptide: Mature peptide	QEH91773.1:p.Arg238Gly
CA04_HA mapping	60	SNV	A	G	32	12113	0.264179	Signal peptide: Signal peptide, CDS: HA, Gene: HA	QEH91773.1:p.Thr14Ala
CA04_M mapping	136	SNV	T	C	128	49646	0.257825	Gene: M2, Gene: M1, CDS: M1
CA04_HA mapping	528	Deletion	A	-	53	20698	0.256063	CDS: HA, Gene: HA, Mature peptide: Mature peptide	QEH91773.1:p.Gly172fs
CA04_PB2 mapping	898	SNV	G	A	16	6255	0.255795	Gene: PB2, CDS: PB2	QEH91772.1:p.Val295Met
CA04_M mapping	402	SNV	T	C	170	67614	0.251427	Gene: M2, Gene: M1, CDS: M1	QEH91767.1:p.Leu130Pro
CA04_HA mapping	1278	SNV	A	G	60	23881	0.251246	CDS: HA, Gene: HA, Mature peptide: Mature peptide	QEH91773.1:p.Arg420Gly
CA04_NS mapping	577	SNV	A	G	173	69248	0.249827	Gene: NEP, Gene: NS1, CDS: NEP, CDS: NS1	QEH91770.1:p.Asn188Ser; QEH91771.1:p.Met31Val
CA04_PA mapping	1947	Deletion	ATTC	-	22	8851	0.248559	Gene: PA, CDS: PA	QEH91765.1:p.Phe646fs
CA04_HA mapping	396	SNV	T	C	66	26617	0.247962	CDS: HA, Gene: HA, Mature peptide: Mature peptide	QEH91773.1:p.Ser126Pro
CA_04_PB1 mapping	1308	SNV	C	A	13	5330	0.243902	CDS: PB1, Gene: PB1
CA_04_PB1 mapping	2149	Deletion	AGC	-	13	5381	0.241591	CDS: PB1, Gene: PB1	QEH91769.1:p.Ser713del
CA04_NS mapping	839	SNV	T	C	49	20310	0.24126	Gene: NEP, CDS: NEP	QEH91771.1:p.Phe118Ser
CA04_NP mapping	30	SNV	A	G	58	24050	0.241164
CA04_M mapping	21	SNV	T	C	87	36130	0.240797	Gene: M2, Gene: M1, CDS: M2, CDS: M1	QEH91767.1:p.Leu3Pro; QEH91768.1:p.Leu3Pro
CA04_NA mapping	1049	SNV	A	G	74	30884	0.239606	Gene: NA, CDS: NA
CA04_NS mapping	857	Deletion	A	-	35	14633	0.239185
CA04_PB2 mapping	2127	SNV	T	A	19	8019	0.236937	Gene: PB2, CDS: PB2	QEH91772.1:p.Tyr704*
CA04_M mapping	738	SNV	A	C	139	58815	0.236334	Gene: M2, Gene: M1, CDS: M2, CDS: M1	QEH91768.1:p.Ser13Arg; QEH91767.1:p.Lys242Thr
CA04_PA mapping	78	SNV	A	G	20	8478	0.235905	Gene: PA, Gene: PA-X, CDS: PA, CDS: PA-X
CA04_PB2 mapping	1454	SNV	T	A	15	6368	0.235553	Gene: PB2, CDS: PB2	QEH91772.1:p.Val480Asp
CA04_NP mapping	1082	SNV	A	G	57	24214	0.235401	Gene: NP, CDS: NP	QEH91774.1:p.Lys350Arg
CA04_PA mapping	1365	SNV	C	T	15	6406	0.234155	Gene: PA, CDS: PA
CA04_NS mapping	750	SNV	A	G	162	69789	0.232128	Gene: NEP, CDS: NEP
CA04_M mapping	496	SNV	T	C	151	65078	0.232029	Gene: M2, Gene: M1, CDS: M1
CA_04_PB1 mapping	2039	Deletion	AC	-	16	6909	0.231582	CDS: PB1, Gene: PB1	QEH91769.1:p.Thr677fs
CA04_PA mapping	1835	SNV	C	T	17	7370	0.230665	Gene: PA, CDS: PA	QEH91765.1:p.Thr608Ile
CA04_M mapping	884	SNV	A	G	135	58895	0.229221	Gene: M2, CDS: M2
CA04_NS mapping	53	SNV	T	C	159	69467	0.228886	Gene: NEP, Gene: NS1, CDS: NS1
CA04_NS mapping	650	SNV	T	C	135	59740	0.225979	Gene: NEP, Gene: NS1, CDS: NEP, CDS: NS1	QEH91771.1:p.Leu55Pro
CA04_NS mapping	152	SNV	A	G	135	60239	0.224107	Gene: NEP, Gene: NS1, CDS: NS1
CA04_HA mapping	408	SNV	A	G	56	25264	0.221659	CDS: HA, Gene: HA, Mature peptide: Mature peptide	QEH91773.1:p.Arg130Gly
CA04_PB2 mapping	116	Deletion	ACACATC	-	33	15008	0.219883	Gene: PB2, CDS: PB2	QEH91772.1:p.Tyr34fs
CA04_NP mapping	938	SNV	A	G	84	38367	0.218938	Gene: NP, CDS: NP	QEH91774.1:p.Asp302Gly
CA04_M mapping	170	SNV	T	C	110	50665	0.217112	Gene: M2, Gene: M1, CDS: M1	QEH91767.1:p.Ser53Pro
CA04_PB2 mapping	2122	SNV	A	G	18	8356	0.215414	Gene: PB2, CDS: PB2	QEH91772.1:p.Arg703Gly
CA04_NA mapping	923	SNV	T	C	69	32168	0.214499	Gene: NA, CDS: NA
CA04_NS mapping	511	SNV	T	C	172	81183	0.211867	Gene: NEP, Gene: NS1, CDS: NS1	QEH91770.1:p.Leu166Pro
CA04_NP mapping	66	SNV	A	G	57	26961	0.211416	Gene: NP, CDS: NP
CA04_M mapping	583	SNV	A	G	142	67866	0.209236	Gene: M2, Gene: M1, CDS: M1
CA04_NS mapping	815	SNV	A	G	77	36930	0.208503	Gene: NEP, CDS: NEP	QEH91771.1:p.Glu110Gly
CA04_PB2 mapping	158	SNV	A	G	19	9153	0.207582	Gene: PB2, CDS: PB2	QEH91772.1:p.Lys48Arg
CA04_NS mapping	647	SNV	A	G	124	59908	0.206984	Gene: NEP, Gene: NS1, CDS: NEP, CDS: NS1	QEH91771.1:p.Asp54Gly
CA04_NS mapping	31	SNV	T	C	123	59426	0.20698	Gene: NEP, Gene: NS1, CDS: NEP, CDS: NS1	QEH91771.1:p.Met6Thr; QEH91770.1:p.Met6Thr
CA04_NS mapping	550	SNV	G	A	146	71436	0.204379	Gene: NEP, Gene: NS1, CDS: NEP, CDS: NS1	QEH91770.1:p.Gly179Glu; QEH91771.1:p.Gly22Arg
CA04_NS mapping	33	SNV	T	C	122	59984	0.203388	Gene: NEP, Gene: NS1, CDS: NEP, CDS: NS1	QEH91771.1:p.Ser7Pro; QEH91770.1:p.Ser7Pro
CA04_PB2 mapping	2117	SNV	A	G	17	8397	0.202453	Gene: PB2, CDS: PB2	QEH91772.1:p.Asp701Gly
CA_04_PB1 mapping	1724	SNV	G	A	13	6504	0.199877	CDS: PB1, Gene: PB1	QEH91769.1:p.Arg571Lys
CA04_NS mapping	49	SNV	A	G	130	67203	0.193444	Gene: NEP, Gene: NS1, CDS: NS1	QEH91770.1:p.Asp12Gly
CA_04_PB1 mapping	51	SNV	A	G	6	3124	0.192061	CDS: PB1, Gene: PB1
CA_04_PB1 mapping	56	Deletion	A	-	6	3130	0.191693	CDS: PB1, Gene: PB1	QEH91769.1:p.Asn16fs
CA_04_PB1 mapping	64	SNV	A	C	6	3154	0.190235	CDS: PB1, Gene: PB1	QEH91769.1:p.Ile18Leu
CA_04_PB1 mapping	42	Deletion	AAA	-	6	3218	0.186451	CDS: PB1, Gene: PB1	QEH91769.1:p.Lys11del
CA_04_PB1 mapping	182	SNV	C	T	8	4331	0.184715	CDS: PB1, Gene: PB1, Gene: PB1-F2, Misc. feature: nonfunctional PB1-F2 protein due to mutation	QEH91769.1:p.Thr57Ile
CA04_PA mapping	2200	Deletion	A	-	3	1662	0.180505
CA04_PB2 mapping	2212	SNV	T	C	5	2772	0.180375	Gene: PB2, CDS: PB2
CA_04_PB1 mapping	2093	Deletion	ATCT	-	11	6165	0.178427	CDS: PB1, Gene: PB1	QEH91769.1:p.Leu695fs
CA04_PA mapping	773	SNV	A	C	8	4557	0.175554	Gene: PA, CDS: PA	QEH91765.1:p.Asn254Thr
CA04_HA mapping	853	SNV	C	A	38	21715	0.174994	CDS: HA, Gene: HA, Mature peptide: Mature peptide	QEH91773.1:p.Ala278Asp
CA04_PA mapping	291	Deletion	TA	-	13	7464	0.174169	Gene: PA, Gene: PA-X, CDS: PA, CDS: PA-X	QEH91765.1:p.Ile94fs; QEH91766.1:p.Ile94fs
CA04_NP mapping	1533	Deletion	A	-	6	3473	0.172761
CA_04_PB1 mapping	143	SNV	A	C	8	4637	0.172525	CDS: PB1, Gene: PB1, Gene: PB1-F2, Misc. feature: nonfunctional PB1-F2 protein due to mutation	QEH91769.1:p.Asn44Thr
CA04_NS mapping	483	SNV	G	A	137	79595	0.172121	Gene: NEP, Gene: NS1, CDS: NS1	QEH91770.1:p.Val157Ile
CA_04_PB1 mapping	141	Deletion	A	-	8	4669	0.171343	CDS: PB1, Gene: PB1, Gene: PB1-F2, Misc. feature: nonfunctional PB1-F2 protein due to mutation	QEH91769.1:p.Asn44fs
CA_04_PB1 mapping	152	SNV	A	G	8	4720	0.169492	CDS: PB1, Gene: PB1, Gene: PB1-F2, Misc. feature: nonfunctional PB1-F2 protein due to mutation	QEH91769.1:p.His47Arg
CA04_HA mapping	1086	Deletion	G	-	24	14378	0.166922	CDS: HA, Gene: HA, Mature peptide: Mature peptide	QEH91773.1:p.Trp358fs
CA04_PA mapping	80	SNV	A	G	14	8640	0.162037	Gene: PA, Gene: PA-X, CDS: PA, CDS: PA-X	QEH91766.1:p.Glu23Gly; QEH91765.1:p.Glu23Gly
CA04_HA mapping	528	Insertion	-	A	33	20463	0.161267	CDS: HA, Gene: HA, Mature peptide: Mature peptide	QEH91773.1:p.Gly172fs
CA04_NP mapping	411	SNV	C	T	62	39008	0.158942	Gene: NP, CDS: NP
CA_04_PB1 mapping	34	SNV	C	A	5	3199	0.156299	CDS: PB1, Gene: PB1	QEH91769.1:p.Leu8Ile
CA04_PB2 mapping	118	SNV	A	G	22	14155	0.155422	Gene: PB2, CDS: PB2	QEH91772.1:p.Thr35Ala
CA_04_PB1 mapping	1999	Deletion	AC	-	11	7090	0.155148	CDS: PB1, Gene: PB1	QEH91769.1:p.His664fs
CA_04_PB1 mapping	181	Deletion	ACAAAC	-	7	4526	0.154662	CDS: PB1, Gene: PB1, Gene: PB1-F2, Misc. feature: nonfunctional PB1-F2 protein due to mutation	QEH91769.1:p.Asn58_Thr59del
CA04_PB2 mapping	2139	Deletion	AAGC	-	12	7891	0.152072	Gene: PB2, CDS: PB2	QEH91772.1:p.Ile710fs
CA_04_PB1 mapping	134	SNV	A	G	7	4605	0.152009	CDS: PB1, Gene: PB1, Gene: PB1-F2, Misc. feature: nonfunctional PB1-F2 protein due to mutation	QEH91769.1:p.Asp41Gly
CA_04_PB1 mapping	135	Deletion	C	-	7	4608	0.15191	CDS: PB1, Gene: PB1, Gene: PB1-F2, Misc. feature: nonfunctional PB1-F2 protein due to mutation	QEH91769.1:p.Asp41fs
CA_04_PB1 mapping	135	SNV	C	T	7	4608	0.15191	CDS: PB1, Gene: PB1, Gene: PB1-F2, Misc. feature: nonfunctional PB1-F2 protein due to mutation
CA04_PA mapping	76	SNV	A	G	13	8577	0.151568	Gene: PA, Gene: PA-X, CDS: PA, CDS: PA-X	QEH91765.1:p.Lys22Glu; QEH91766.1:p.Lys22Glu
CA_04_PB1 mapping	127	SNV	A	C	7	4671	0.149861	CDS: PB1, Gene: PB1, Gene: PB1-F2, Misc. feature: nonfunctional PB1-F2 protein due to mutation	QEH91769.1:p.Thr39Pro
CA04_NP mapping	336	SNV	C	A	50	33410	0.149656	Gene: NP, CDS: NP	QEH91774.1:p.Asp101Glu
CA_04_PB1 mapping	1306	SNV	A	C	8	5414	0.147765	CDS: PB1, Gene: PB1	QEH91769.1:p.Thr432Pro
CA04_PA mapping	130	SNV	A	G	11	7523	0.146218	Gene: PA, Gene: PA-X, CDS: PA, CDS: PA-X	QEH91765.1:p.Thr40Ala; QEH91766.1:p.Thr40Ala
CA04_PA mapping	1761	SNV	C	A	9	6261	0.143747	Gene: PA, CDS: PA
CA04_HA mapping	1273	Deletion	A	-	35	24376	0.143584	CDS: HA, Gene: HA, Mature peptide: Mature peptide	QEH91773.1:p.Arg420fs
CA04_PA mapping	2075	SNV	A	T	11	7714	0.142598	Gene: PA, CDS: PA	QEH91765.1:p.Glu688Val
CA04_PB2 mapping	188	Deletion	C	-	11	7754	0.141862	Gene: PB2, CDS: PB2	QEH91772.1:p.Thr58fs
CA04_HA mapping	615	Deletion	C	-	31	21855	0.141844	CDS: HA, Gene: HA, Mature peptide: Mature peptide	QEH91773.1:p.Pro199fs
CA04_HA mapping	1577	SNV	G	A	30	21338	0.140594	CDS: HA, Gene: HA, Mature peptide: Mature peptide
CA04_PA mapping	76	SNV	A	C	12	8577	0.139909	Gene: PA, Gene: PA-X, CDS: PA, CDS: PA-X	QEH91766.1:p.Lys22Gln; QEH91765.1:p.Lys22Gln
CA04_PB2 mapping	117	MNV	CA	AG	20	14423	0.138667	Gene: PB2, CDS: PB2	QEH91772.1:p.Tyr34_Thr35delins*Ala
CA04_PB2 mapping	2225	SNV	G	C	3	2168	0.138376	Gene: PB2, CDS: PB2	QEH91772.1:p.Arg737Pro
CA04_PA mapping	448	Deletion	CA	-	7	5126	0.136559	Gene: PA, Gene: PA-X, CDS: PA, CDS: PA-X	QEH91766.1:p.Ile147fs; QEH91765.1:p.Ile147fs
CA04_PB2 mapping	2155	SNV	A	T	9	6614	0.136075	Gene: PB2, CDS: PB2	QEH91772.1:p.Ser714Cys
CA04_HA mapping	1296	Deletion	A	-	30	22062	0.13598	CDS: HA, Gene: HA, Mature peptide: Mature peptide	QEH91773.1:p.Val428fs
CA04_PB2 mapping	121	SNV	T	C	19	14053	0.135202	Gene: PB2, CDS: PB2	QEH91772.1:p.Ser36Pro
CA_04_PB1 mapping	2094	SNV	T	C	8	5918	0.135181	CDS: PB1, Gene: PB1
CA04_PB2 mapping	2117	Deletion	ACAAGAGA	-	12	8880	0.135135	Gene: PB2, CDS: PB2	QEH91772.1:p.Asp701fs
CA04_PB2 mapping	1034	Deletion	AAG	-	8	5999	0.133356	Gene: PB2, CDS: PB2	QEH91772.1:p.Glu343del
CA04_PB2 mapping	1014	Deletion	A	-	8	6096	0.131234	Gene: PB2, CDS: PB2	QEH91772.1:p.Ser334fs
CA04_NA mapping	862	SNV	C	A	38	29341	0.129512	Gene: NA, CDS: NA	QEH91764.1:p.Ser285Tyr
CA_04_PB1 mapping	127	SNV	A	G	6	4671	0.128452	CDS: PB1, Gene: PB1, Gene: PB1-F2, Misc. feature: nonfunctional PB1-F2 protein due to mutation	QEH91769.1:p.Thr39Ala
CA_04_PB1 mapping	51	Insertion	-	T	4	3116	0.12837	CDS: PB1, Gene: PB1	QEH91769.1:p.Ala14fs
CA_04_PB1 mapping	42	Deletion	AA	-	4	3207	0.124727	CDS: PB1, Gene: PB1	QEH91769.1:p.Lys11fs
CA04_PB2 mapping	254	SNV	A	C	8	6447	0.124089	Gene: PB2, CDS: PB2	QEH91772.1:p.Lys80Thr
CA04_PB2 mapping	163	SNV	A	G	11	8900	0.123596	Gene: PB2, CDS: PB2	QEH91772.1:p.Met50Val
CA04_PA mapping	110	SNV	A	G	10	8180	0.122249	Gene: PA, Gene: PA-X, CDS: PA, CDS: PA-X	QEH91765.1:p.Asn33Ser; QEH91766.1:p.Asn33Ser
CA04_PA mapping	1995	Deletion	ATCT	-	9	7384	0.121885	Gene: PA, CDS: PA	QEH91765.1:p.Ser662fs
CA04_PA mapping	292	SNV	A	G	9	7412	0.121425	Gene: PA, Gene: PA-X, CDS: PA, CDS: PA-X	QEH91765.1:p.Ile94Val; QEH91766.1:p.Ile94Val
CA04_PA mapping	2062	Deletion	G	-	9	7421	0.121277	Gene: PA, CDS: PA	QEH91765.1:p.Leu686fs
CA_04_PB1 mapping	46	Deletion	ATTCCAGCGC	-	4	3307	0.120956	CDS: PB1, Gene: PB1	QEH91769.1:p.Ile12fs
CA04_PA mapping	2200	Insertion	-	A	2	1662	0.120337
CA04_HA mapping	1430	Insertion	-	A	30	25005	0.119976	CDS: HA, Gene: HA, Mature peptide: Mature peptide	QEH91773.1:p.Asn472fs
CA04_PB2 mapping	531	Deletion	G	-	7	5839	0.119884	Gene: PB2, CDS: PB2	QEH91772.1:p.Ala174fs
CA_04_PB1 mapping	809	SNV	T	G	6	5048	0.118859	CDS: PB1, Gene: PB1	QEH91769.1:p.Leu266Arg
CA04_PA mapping	77	SNV	A	G	10	8494	0.11773	Gene: PA, Gene: PA-X, CDS: PA, CDS: PA-X	QEH91765.1:p.Lys22Arg; QEH91766.1:p.Lys22Arg
CA04_PB2 mapping	1900	SNV	A	T	10	8499	0.117661	Gene: PB2, CDS: PB2	QEH91772.1:p.Ser629Cys
CA04_PB2 mapping	1331	Deletion	A	-	6	5184	0.115741	Gene: PB2, CDS: PB2	QEH91772.1:p.Asp441fs
CA04_PA mapping	73	SNV	A	G	10	8654	0.115554	Gene: PA, Gene: PA-X, CDS: PA, CDS: PA-X	QEH91765.1:p.Met21Val; QEH91766.1:p.Met21Val
CA04_NA mapping	203	Deletion	AT	-	32	27842	0.114934	Gene: NA, CDS: NA	QEH91764.1:p.Tyr66fs
CA04_PA mapping	901	SNV	C	A	6	5244	0.114416	Gene: PA, CDS: PA	QEH91765.1:p.His297Asn
CA04_PB2 mapping	1221	SNV	G	C	7	6295	0.111199	Gene: PB2, CDS: PB2	QEH91772.1:p.Met402Ile
CA04_PA mapping	1563	SNV	G	T	7	6342	0.110375	Gene: PA, CDS: PA
CA04_PB2 mapping	2017	SNV	C	A	9	8168	0.110186	Gene: PB2, CDS: PB2	QEH91772.1:p.Leu668Ile
CA04_PB2 mapping	246	SNV	C	G	7	6364	0.109994	Gene: PB2, CDS: PB2
CA04_NS mapping	857	Insertion	-	A	16	14634	0.109334
CA_04_PB1 mapping	634	Deletion	A	-	5	4636	0.107852	CDS: PB1, Gene: PB1	QEH91769.1:p.Lys209fs
CA_04_PB1 mapping	290	Deletion	C	-	5	4667	0.107135	CDS: PB1, Gene: PB1, Gene: PB1-F2, Misc. feature: nonfunctional PB1-F2 protein due to mutation	QEH91769.1:p.Ala93fs
CA_04_PB1 mapping	832	Deletion	G	-	5	4914	0.10175	CDS: PB1, Gene: PB1	QEH91769.1:p.Gly275fs
CA04_PB2 mapping	2192	SNV	T	G	5	4939	0.101235	Gene: PB2, CDS: PB2	QEH91772.1:p.Ile726Ser

## Sheet: 7795-NS-5D_L004 (paired, tr...
Mapping	Reference Position	Type	Reference	Allele	Count	Coverage	Frequency	Overlapping annotations	Amino acid change
CA04_NS mapping	83	SNV	A	T	36856	38751	95.1098	Gene: NEP, Gene: NS1, CDS: NS1
CA04_HA mapping	1167	SNV	A	G	8853	9583	92.3823	CDS: HA, Gene: HA, Mature peptide: Mature peptide	QEH91773.1:p.Lys383Glu
CA04_M mapping	502	SNV	A	G	1020	33321	3.06113	Gene: M2, Gene: M1, CDS: M1
CA04_NA mapping	557	SNV	T	A	389	14751	2.63711	Gene: NA, CDS: NA
CA04_PB2 mapping	921	SNV	A	G	94	3636	2.58526	Gene: PB2, CDS: PB2
CA04_PB2 mapping	1539	SNV	A	G	88	3916	2.24719	Gene: PB2, CDS: PB2
CA_04_PB1 mapping	1990	SNV	G	A	79	3546	2.22786	CDS: PB1, Gene: PB1	QEH91769.1:p.Val660Ile
CA04_PB2 mapping	1725	SNV	G	A	78	4923	1.5844	Gene: PB2, CDS: PB2	QEH91772.1:p.Met570Ile
CA04_PA mapping	1669	SNV	G	T	52	3793	1.37095	Gene: PA, CDS: PA	QEH91765.1:p.Ala553Ser
CA_04_PB1 mapping	1495	Deletion	T	-	36	2938	1.22532	CDS: PB1, Gene: PB1	QEH91769.1:p.Tyr497fs
CA04_NA mapping	1405	SNV	C	T	23	2248	1.02313	Gene: NA, CDS: NA	QEH91764.1:p.Thr466Ile
CA04_PA mapping	1110	SNV	G	A	30	3101	0.96743	Gene: PA, CDS: PA
CA_04_PB1 mapping	2195	SNV	T	G	17	1818	0.935094	CDS: PB1, Gene: PB1	QEH91769.1:p.Val728Gly
CA04_PB2 mapping	1676	SNV	T	C	32	4301	0.744013	Gene: PB2, CDS: PB2	QEH91772.1:p.Ile554Thr
CA04_PB2 mapping	2044	SNV	G	A	24	3463	0.693041	Gene: PB2, CDS: PB2	QEH91772.1:p.Glu677Lys
CA04_NA mapping	1352	SNV	A	G	59	8573	0.688207	Gene: NA, CDS: NA
CA04_HA mapping	552	SNV	C	A	69	10502	0.657018	CDS: HA, Gene: HA, Mature peptide: Mature peptide	QEH91773.1:p.Leu178Ile
CA04_PA mapping	36	SNV	C	T	21	3267	0.642792	Gene: PA, Gene: PA-X, CDS: PA, CDS: PA-X
CA04_M mapping	838	Insertion	-	T	132	22737	0.580552	Gene: M2, CDS: M2	QEH91768.1:p.Lys49fs
CA04_PA mapping	487	SNV	G	A	15	2698	0.555967	Gene: PA, Gene: PA-X, CDS: PA, CDS: PA-X	QEH91766.1:p.Ala159Thr; QEH91765.1:p.Ala159Thr
CA_04_PB1 mapping	2120	SNV	G	T	14	2520	0.555556	CDS: PB1, Gene: PB1	QEH91769.1:p.Ser703Ile
CA_04_PB1 mapping	1495	Insertion	-	T	16	2926	0.546822	CDS: PB1, Gene: PB1	QEH91769.1:p.Tyr497fs
CA04_PA mapping	2175	SNV	C	T	7	1434	0.488145
CA04_M mapping	838	Deletion	T	-	110	22943	0.479449	Gene: M2, CDS: M2	QEH91768.1:p.Phe48fs
CA04_NS mapping	437	SNV	A	G	182	39018	0.466451	Gene: NEP, Gene: NS1, CDS: NS1
CA04_PB2 mapping	2229	SNV	A	G	5	1099	0.454959	Gene: PB2, CDS: PB2
CA_04_PB1 mapping	762	SNV	T	G	10	2444	0.409165	CDS: PB1, Gene: PB1
CA_04_PB1 mapping	1323	SNV	G	A	10	2561	0.390472	CDS: PB1, Gene: PB1	QEH91769.1:p.Trp437*
CA04_PB2 mapping	1938	SNV	A	G	14	3605	0.38835	Gene: PB2, CDS: PB2
CA_04_PB1 mapping	918	SNV	C	T	11	2847	0.386372	CDS: PB1, Gene: PB1
CA04_NS mapping	613	SNV	G	T	145	37964	0.381941	Gene: NEP, Gene: NS1, CDS: NEP, CDS: NS1	QEH91771.1:p.Asp43Tyr; QEH91770.1:p.Arg200Ile
CA04_NP mapping	1068	SNV	T	C	42	11707	0.35876	Gene: NP, CDS: NP
CA04_NA mapping	649	SNV	A	G	51	14354	0.355302	Gene: NA, CDS: NA	QEH91764.1:p.Asp214Gly
CA04_PB2 mapping	1888	SNV	C	T	14	3967	0.352912	Gene: PB2, CDS: PB2	QEH91772.1:p.Pro625Ser
CA04_HA mapping	292	SNV	G	A	46	13279	0.346412	CDS: HA, Gene: HA, Mature peptide: Mature peptide	QEH91773.1:p.Ser91Asn
CA04_HA mapping	1506	SNV	G	A	36	10645	0.338187	CDS: HA, Gene: HA, Mature peptide: Mature peptide	QEH91773.1:p.Val496Ile
CA04_M mapping	838	SNV	T	C	71	22943	0.309463	Gene: M2, CDS: M2	QEH91768.1:p.Leu46Pro
CA04_NS mapping	473	SNV	G	A	128	42098	0.304052	Gene: NEP, Gene: NS1, CDS: NS1
CA04_PB2 mapping	534	SNV	G	A	9	2984	0.301609	Gene: PB2, CDS: PB2
CA_04_PB1 mapping	1182	SNV	G	A	8	2694	0.296956	CDS: PB1, Gene: PB1
CA04_HA mapping	411	SNV	T	G	37	12623	0.293116	CDS: HA, Gene: HA, Mature peptide: Mature peptide	QEH91773.1:p.Phe131Val
CA04_NA mapping	723	SNV	T	C	42	14520	0.289256	Gene: NA, CDS: NA	QEH91764.1:p.Phe239Leu
CA04_HA mapping	1278	SNV	A	G	31	10733	0.288829	CDS: HA, Gene: HA, Mature peptide: Mature peptide	QEH91773.1:p.Arg420Gly
CA_04_PB1 mapping	850	SNV	G	A	7	2490	0.281124	CDS: PB1, Gene: PB1	QEH91769.1:p.Ala280Thr
CA04_NA mapping	276	SNV	T	C	47	16795	0.279845	Gene: NA, CDS: NA	QEH91764.1:p.Ser90Pro
CA04_NP mapping	570	SNV	A	T	51	18468	0.276153	Gene: NP, CDS: NP
CA04_NS mapping	560	SNV	C	T	105	38299	0.274159	Gene: NEP, Gene: NS1, CDS: NEP, CDS: NS1	QEH91771.1:p.Ser25Leu
CA04_HA mapping	1656	SNV	T	C	26	9524	0.272995	CDS: HA, Gene: HA, Mature peptide: Mature peptide	QEH91773.1:p.Ser546Pro
CA04_M mapping	256	SNV	A	G	91	33693	0.270086	Gene: M2, Gene: M1, CDS: M1
CA04_NS mapping	224	SNV	A	G	101	37696	0.267933	Gene: NEP, Gene: NS1, CDS: NS1
CA04_HA mapping	396	SNV	T	C	36	13455	0.267559	CDS: HA, Gene: HA, Mature peptide: Mature peptide	QEH91773.1:p.Ser126Pro
CA04_NS mapping	506	SNV	T	C	101	39639	0.2548	Gene: NEP, Gene: NS1, CDS: NS1
CA04_NA mapping	355	SNV	T	C	38	15110	0.251489	Gene: NA, CDS: NA	QEH91764.1:p.Val116Ala
CA04_NA mapping	91	SNV	A	G	37	15145	0.244305	Gene: NA, CDS: NA	QEH91764.1:p.Asn28Ser
CA04_M mapping	839	SNV	T	C	57	23347	0.244143	Gene: M2, CDS: M2
CA04_HA mapping	1234	SNV	C	T	27	11333	0.238242	CDS: HA, Gene: HA, Mature peptide: Mature peptide	QEH91773.1:p.Thr405Ile
CA04_NP mapping	1363	SNV	G	A	25	10584	0.236206	Gene: NP, CDS: NP	QEH91774.1:p.Val444Ile
CA04_HA mapping	616	SNV	C	A	24	10222	0.234788	CDS: HA, Gene: HA, Mature peptide: Mature peptide	QEH91773.1:p.Pro199Gln
CA04_M mapping	208	SNV	G	A	69	29550	0.233503	Gene: M2, Gene: M1, CDS: M1
CA04_PA mapping	2062	Deletion	G	-	5	2174	0.229991	Gene: PA, CDS: PA	QEH91765.1:p.Leu686fs
CA04_M mapping	136	SNV	T	C	64	27926	0.229177	Gene: M2, Gene: M1, CDS: M1
CA04_NS mapping	53	SNV	T	C	89	38904	0.228768	Gene: NEP, Gene: NS1, CDS: NS1
CA04_HA mapping	615	Deletion	C	-	23	10244	0.224522	CDS: HA, Gene: HA, Mature peptide: Mature peptide	QEH91773.1:p.Pro199fs
CA04_NS mapping	815	SNV	A	G	46	20505	0.224336	Gene: NEP, CDS: NEP	QEH91771.1:p.Glu110Gly
CA_04_PB1 mapping	538	SNV	A	C	5	2310	0.21645	CDS: PB1, Gene: PB1	QEH91769.1:p.Lys176Gln
CA04_PB2 mapping	1454	SNV	T	A	7	3244	0.215783	Gene: PB2, CDS: PB2	QEH91772.1:p.Val480Asp
CA04_HA mapping	528	Deletion	A	-	21	9975	0.210526	CDS: HA, Gene: HA, Mature peptide: Mature peptide	QEH91773.1:p.Gly172fs
CA04_NS mapping	384	SNV	A	G	88	41950	0.209774	Gene: NEP, Gene: NS1, CDS: NS1	QEH91770.1:p.Met124Val
CA04_PA mapping	180	SNV	A	G	5	2440	0.204918	Gene: PA, Gene: PA-X, CDS: PA, CDS: PA-X
CA04_NS mapping	212	SNV	A	G	75	36899	0.203258	Gene: NEP, Gene: NS1, CDS: NS1
CA04_PB2 mapping	113	SNV	A	G	7	3534	0.198076	Gene: PB2, CDS: PB2	QEH91772.1:p.Lys33Arg
CA04_NS mapping	857	Deletion	A	-	16	8325	0.192192
CA04_HA mapping	1499	SNV	G	T	22	11561	0.190295	CDS: HA, Gene: HA, Mature peptide: Mature peptide	QEH91773.1:p.Met493Ile
CA04_HA mapping	691	SNV	G	A	18	9591	0.187676	CDS: HA, Gene: HA, Mature peptide: Mature peptide	QEH91773.1:p.Ser224Asn
CA04_PB2 mapping	1331	Deletion	A	-	4	2145	0.18648	Gene: PB2, CDS: PB2	QEH91772.1:p.Asp441fs
CA04_PA mapping	222	Deletion	ACT	-	6	3279	0.182983	Gene: PA, Gene: PA-X, CDS: PA, CDS: PA-X	QEH91765.1:p.Leu72del; QEH91766.1:p.Leu72del
CA04_PA mapping	1728	SNV	G	T	6	3367	0.1782	Gene: PA, CDS: PA	QEH91765.1:p.Lys572Asn
CA04_NP mapping	1533	Deletion	A	-	3	1694	0.177096
CA04_PB2 mapping	118	SNV	A	G	6	3398	0.176574	Gene: PB2, CDS: PB2	QEH91772.1:p.Thr35Ala
CA04_HA mapping	1296	Deletion	A	-	17	9889	0.171908	CDS: HA, Gene: HA, Mature peptide: Mature peptide	QEH91773.1:p.Val428fs
CA04_HA mapping	1430	Deletion	A	-	20	11693	0.171043	CDS: HA, Gene: HA, Mature peptide: Mature peptide	QEH91773.1:p.Asn472fs
CA04_HA mapping	286	SNV	C	T	23	13630	0.168745	CDS: HA, Gene: HA, Mature peptide: Mature peptide	QEH91773.1:p.Thr89Ile
CA04_PA mapping	106	SNV	A	T	5	3030	0.165017	Gene: PA, Gene: PA-X, CDS: PA, CDS: PA-X	QEH91765.1:p.Thr32Ser; QEH91766.1:p.Thr32Ser
CA_04_PB1 mapping	958	SNV	C	A	5	3034	0.164799	CDS: PB1, Gene: PB1
CA04_PA mapping	105	SNV	A	G	5	3065	0.163132	Gene: PA, Gene: PA-X, CDS: PA, CDS: PA-X
CA04_NA mapping	804	SNV	T	A	22	13514	0.162794	Gene: NA, CDS: NA	QEH91764.1:p.Ser266Thr
CA04_PA mapping	179	SNV	A	G	4	2461	0.162536	Gene: PA, Gene: PA-X, CDS: PA, CDS: PA-X	QEH91766.1:p.Glu56Gly; QEH91765.1:p.Glu56Gly
CA_04_PB1 mapping	164	Insertion	-	A	3	1983	0.151286	CDS: PB1, Gene: PB1, Gene: PB1-F2, Misc. feature: nonfunctional PB1-F2 protein due to mutation	QEH91769.1:p.Trp55fs
CA04_M mapping	88	SNV	G	A	40	26960	0.148368	Gene: M2, Gene: M1, CDS: M1
CA04_PA mapping	65	Deletion	AA	-	5	3458	0.144592	Gene: PA, Gene: PA-X, CDS: PA, CDS: PA-X	QEH91765.1:p.Lys19fs; QEH91766.1:p.Lys19fs
CA04_NS mapping	857	Insertion	-	A	12	8325	0.144144
CA04_HA mapping	1086	Deletion	G	-	8	5552	0.144092	CDS: HA, Gene: HA, Mature peptide: Mature peptide	QEH91773.1:p.Trp358fs
CA04_PA mapping	499	SNV	C	A	4	2787	0.143524	Gene: PA, Gene: PA-X, CDS: PA, CDS: PA-X	QEH91765.1:p.Leu163Ile; QEH91766.1:p.Leu163Ile
CA_04_PB1 mapping	1120	SNV	G	T	4	2953	0.135455	CDS: PB1, Gene: PB1	QEH91769.1:p.Ala370Ser
CA04_PA mapping	1625	Deletion	A	-	5	3740	0.13369	Gene: PA, CDS: PA	QEH91765.1:p.Lys539fs
CA04_NS mapping	325	SNV	T	G	65	48871	0.133003	Gene: NEP, Gene: NS1, CDS: NS1	QEH91770.1:p.Met104Arg
CA_04_PB1 mapping	1879	SNV	A	T	5	3784	0.132135	CDS: PB1, Gene: PB1	QEH91769.1:p.Arg623*
CA04_PA mapping	1875	SNV	C	A	4	3092	0.129366	Gene: PA, CDS: PA
CA04_PB2 mapping	484	SNV	A	C	4	3235	0.123648	Gene: PB2, CDS: PB2	QEH91772.1:p.Lys157Gln
CA04_PB2 mapping	1609	SNV	T	A	5	4066	0.122971	Gene: PB2, CDS: PB2	QEH91772.1:p.Ser532Thr
CA04_PB2 mapping	188	SNV	C	A	4	3266	0.122474	Gene: PB2, CDS: PB2	QEH91772.1:p.Thr58Lys
CA04_PA mapping	104	Deletion	AAACTAAC	-	4	3301	0.121175	Gene: PA, Gene: PA-X, CDS: PA, CDS: PA-X	QEH91766.1:p.Thr32fs; QEH91765.1:p.Thr32fs
CA04_NS mapping	857	SNV	A	G	10	8325	0.12012
CA04_NA mapping	1046	Deletion	A	-	17	14426	0.117843	Gene: NA, CDS: NA	QEH91764.1:p.Ser350fs
CA04_PA mapping	1324	SNV	A	C	4	3431	0.116584	Gene: PA, CDS: PA	QEH91765.1:p.Ile438Leu
CA_04_PB1 mapping	772	Deletion	T	-	3	2592	0.115741	CDS: PB1, Gene: PB1	QEH91769.1:p.Phe254fs
CA_04_PB1 mapping	2112	Deletion	C	-	3	2639	0.113679	CDS: PB1, Gene: PB1	QEH91769.1:p.Pro701fs
CA04_PA mapping	174	Deletion	CGACGAAC	-	3	2648	0.113293	Gene: PA, Gene: PA-X, CDS: PA, CDS: PA-X	QEH91765.1:p.Ile54fs; QEH91766.1:p.Ile54fs
CA04_NP mapping	1439	Deletion	A	-	14	12553	0.111527	Gene: NP, CDS: NP	QEH91774.1:p.Lys470fs
CA04_PB2 mapping	1938	SNV	A	T	4	3605	0.110957	Gene: PB2, CDS: PB2	QEH91772.1:p.Arg641Ser
CA_04_PB1 mapping	1350	Deletion	T	-	3	2721	0.110254	CDS: PB1, Gene: PB1	QEH91769.1:p.Phe447fs
CA04_HA mapping	1273	Deletion	A	-	11	10694	0.102861	CDS: HA, Gene: HA, Mature peptide: Mature peptide	QEH91773.1:p.Arg420fs
CA04_PA mapping	289	Deletion	AGT	-	4	3907	0.10238	Gene: PA, Gene: PA-X, CDS: PA, CDS: PA-X	QEH91765.1:p.Ser93del; QEH91766.1:p.Ser93del
CA04_NA mapping	914	SNV	G	T	14	13732	0.101952	Gene: NA, CDS: NA

## Sheet: 7796-NS-5D_L004 (paired, tr...
Mapping	Reference Position	Type	Reference	Allele	Count	Coverage	Frequency	Overlapping annotations	Amino acid change
CA04_PB2 mapping	318	SNV	G	A	4548	8244	55.1674	Gene: PB2, CDS: PB2
CA04_NP mapping	1174	SNV	C	T	7877	39044	20.1747	Gene: NP, CDS: NP
CA04_PB2 mapping	921	SNV	A	G	1626	8568	18.9776	Gene: PB2, CDS: PB2
CA04_PA mapping	909	SNV	G	A	606	5346	11.3356	Gene: PA, CDS: PA
CA04_NA mapping	875	SNV	A	T	4041	36103	11.193	Gene: NA, CDS: NA
CA04_HA mapping	1554	SNV	T	C	1611	16133	9.98574	CDS: HA, Gene: HA, Mature peptide: Mature peptide
CA04_PB2 mapping	159	SNV	G	A	223	6288	3.54644	Gene: PB2, CDS: PB2
CA04_PB2 mapping	1950	SNV	G	A	263	8962	2.93461	Gene: PB2, CDS: PB2
CA04_PB2 mapping	576	SNV	A	G	186	6974	2.66705	Gene: PB2, CDS: PB2
CA04_M mapping	385	SNV	T	C	1831	77804	2.35335	Gene: M2, Gene: M1, CDS: M1
CA04_PB2 mapping	62	SNV	C	A	130	5616	2.31481	Gene: PB2, CDS: PB2	QEH91772.1:p.Thr16Asn
CA04_HA mapping	456	SNV	G	A	306	16317	1.87534	CDS: HA, Gene: HA, Mature peptide: Mature peptide	QEH91773.1:p.Asp146Asn
CA_04_PB1 mapping	1495	Deletion	T	-	168	9217	1.82272	CDS: PB1, Gene: PB1	QEH91769.1:p.Tyr497fs
CA04_PA mapping	1289	SNV	A	G	98	5553	1.76481	Gene: PA, CDS: PA	QEH91765.1:p.Asp426Gly
CA04_NP mapping	825	SNV	C	A	627	38987	1.60823	Gene: NP, CDS: NP
CA04_HA mapping	550	SNV	A	C	284	17723	1.60244	CDS: HA, Gene: HA, Mature peptide: Mature peptide	QEH91773.1:p.Lys177Thr
CA04_PA mapping	1582	SNV	G	A	87	5516	1.57723	Gene: PA, CDS: PA	QEH91765.1:p.Glu524Lys
CA04_PA mapping	1513	SNV	T	A	76	4859	1.56411	Gene: PA, CDS: PA	QEH91765.1:p.Tyr501Asn
CA04_PA mapping	404	SNV	A	G	64	4165	1.53661	Gene: PA, Gene: PA-X, CDS: PA, CDS: PA-X	QEH91766.1:p.Tyr131Cys; QEH91765.1:p.Tyr131Cys
CA_04_PB1 mapping	1594	SNV	A	G	143	10353	1.38124	CDS: PB1, Gene: PB1	QEH91769.1:p.Thr528Ala
CA_04_PB1 mapping	410	SNV	T	C	98	7198	1.36149	CDS: PB1, Gene: PB1	QEH91769.1:p.Leu133Ser
CA04_PB2 mapping	2045	SNV	A	C	110	8119	1.35485	Gene: PB2, CDS: PB2	QEH91772.1:p.Glu677Ala
CA04_PB2 mapping	188	Deletion	CAG	-	84	6672	1.25899	Gene: PB2, CDS: PB2	QEH91772.1:p.Ala59del
CA_04_PB1 mapping	433	SNV	A	G	89	7226	1.23166	CDS: PB1, Gene: PB1	QEH91769.1:p.Thr141Ala
CA_04_PB1 mapping	432	SNV	A	G	89	7231	1.23081	CDS: PB1, Gene: PB1
CA04_PA mapping	1644	SNV	A	T	65	5289	1.22897	Gene: PA, CDS: PA	QEH91765.1:p.Glu544Asp
CA04_PB2 mapping	2274	Insertion	-	A	38	3108	1.22265	Gene: PB2, CDS: PB2	QEH91772.1:p.Ile754fs
CA04_PB2 mapping	38	SNV	G	T	61	4999	1.22024	Gene: PB2, CDS: PB2	QEH91772.1:p.Arg8Ile
CA04_PB2 mapping	97	SNV	A	G	86	7080	1.21469	Gene: PB2, CDS: PB2	QEH91772.1:p.Met28Val
CA_04_PB1 mapping	114	SNV	A	G	44	3657	1.20317	CDS: PB1, Gene: PB1, Gene: PB1-F2, Misc. feature: nonfunctional PB1-F2 protein due to mutation
CA_04_PB1 mapping	1336	SNV	C	T	109	9107	1.19688	CDS: PB1, Gene: PB1	QEH91769.1:p.Gln442*
CA04_PB2 mapping	1173	SNV	A	G	106	8871	1.1949	Gene: PB2, CDS: PB2
CA04_PA mapping	812	SNV	C	T	50	4491	1.11334	Gene: PA, CDS: PA	QEH91765.1:p.Pro267Leu
CA_04_PB1 mapping	1285	SNV	A	G	89	8220	1.08273	CDS: PB1, Gene: PB1	QEH91769.1:p.Asn425Asp
CA04_NA mapping	500	SNV	T	G	300	27767	1.08042	Gene: NA, CDS: NA
CA04_PB2 mapping	1917	SNV	C	T	100	9294	1.07596	Gene: PB2, CDS: PB2
CA04_HA mapping	492	SNV	G	A	181	17051	1.06152	CDS: HA, Gene: HA, Mature peptide: Mature peptide	QEH91773.1:p.Ala158Thr
CA04_HA mapping	446	SNV	T	C	186	17619	1.05568	CDS: HA, Gene: HA, Mature peptide: Mature peptide
CA04_NA mapping	1271	SNV	C	T	236	22906	1.0303	Gene: NA, CDS: NA
CA04_HA mapping	65	SNV	A	G	91	8855	1.02767	Signal peptide: Signal peptide, CDS: HA, Gene: HA
CA04_PB2 mapping	562	SNV	C	T	72	7032	1.02389	Gene: PB2, CDS: PB2
CA04_PB2 mapping	2108	SNV	G	A	69	6765	1.01996	Gene: PB2, CDS: PB2	QEH91772.1:p.Gly698Asp
CA04_PB2 mapping	159	SNV	G	T	61	6288	0.970102	Gene: PB2, CDS: PB2	QEH91772.1:p.Lys48Asn
CA04_PB2 mapping	1055	SNV	G	A	67	7021	0.95428	Gene: PB2, CDS: PB2	QEH91772.1:p.Gly347Asp
CA04_HA mapping	1176	SNV	C	T	192	20583	0.932809	CDS: HA, Gene: HA, Mature peptide: Mature peptide	QEH91773.1:p.Gln386*
CA_04_PB1 mapping	1298	SNV	A	G	73	8050	0.906832	CDS: PB1, Gene: PB1	QEH91769.1:p.Lys429Arg
CA04_NP mapping	28	SNV	G	A	212	23497	0.902243
CA04_HA mapping	1748	SNV	A	G	16	1829	0.874795
CA04_NA mapping	799	SNV	T	C	301	34960	0.860984	Gene: NA, CDS: NA	QEH91764.1:p.Val264Ala
CA04_PA mapping	281	SNV	T	C	44	5222	0.842589	Gene: PA, Gene: PA-X, CDS: PA, CDS: PA-X	QEH91765.1:p.Val90Ala; QEH91766.1:p.Val90Ala
CA04_NA mapping	1098	SNV	A	G	252	30353	0.830231	Gene: NA, CDS: NA	QEH91764.1:p.Ser364Gly
CA04_PB2 mapping	2307	SNV	T	C	10	1214	0.823723
CA_04_PB1 mapping	1972	SNV	A	G	79	9639	0.819587	CDS: PB1, Gene: PB1	QEH91769.1:p.Ser654Gly
CA04_NA mapping	661	SNV	G	A	290	35886	0.808115	Gene: NA, CDS: NA	QEH91764.1:p.Ser218Asn
CA04_NS mapping	678	SNV	G	A	605	76155	0.794432	Gene: NEP, CDS: NEP
CA04_HA mapping	249	SNV	T	C	131	16554	0.79135	CDS: HA, Gene: HA, Mature peptide: Mature peptide	QEH91773.1:p.Trp77Arg
CA04_NA mapping	727	SNV	C	T	281	35820	0.784478	Gene: NA, CDS: NA	QEH91764.1:p.Thr240Ile
CA04_M mapping	838	Insertion	-	T	413	53636	0.770005	Gene: M2, CDS: M2	QEH91768.1:p.Lys49fs
CA04_PA mapping	1146	SNV	A	G	41	5330	0.769231	Gene: PA, CDS: PA
CA04_M mapping	326	SNV	A	G	560	73292	0.764067	Gene: M2, Gene: M1, CDS: M1	QEH91767.1:p.Arg105Gly
CA04_NA mapping	409	SNV	T	C	237	31114	0.761715	Gene: NA, CDS: NA	QEH91764.1:p.Leu134Ser
CA04_HA mapping	318	SNV	C	T	141	18638	0.756519	CDS: HA, Gene: HA, Mature peptide: Mature peptide	QEH91773.1:p.Pro100Ser
CA04_PB2 mapping	1881	SNV	T	A	73	9855	0.740741	Gene: PB2, CDS: PB2
CA_04_PB1 mapping	87	SNV	T	C	23	3189	0.721229	CDS: PB1, Gene: PB1
CA04_PA mapping	414	SNV	A	G	28	3912	0.715746	Gene: PA, Gene: PA-X, CDS: PA, CDS: PA-X
CA04_NP mapping	1119	SNV	G	A	193	26987	0.715159	Gene: NP, CDS: NP
CA04_PA mapping	219	SNV	T	C	31	4356	0.711662	Gene: PA, Gene: PA-X, CDS: PA, CDS: PA-X
CA04_NA mapping	543	SNV	T	A	230	32611	0.705283	Gene: NA, CDS: NA	QEH91764.1:p.Trp179Arg
CA_04_PB1 mapping	1381	SNV	G	A	53	7555	0.701522	CDS: PB1, Gene: PB1	QEH91769.1:p.Glu457Lys
CA04_NP mapping	602	SNV	C	T	293	42197	0.694362	Gene: NP, CDS: NP	QEH91774.1:p.Ala190Val
CA04_PA mapping	1070	SNV	A	G	32	4631	0.690995	Gene: PA, CDS: PA	QEH91765.1:p.Lys353Arg
CA04_M mapping	912	SNV	T	C	420	60842	0.690313	Gene: M2, CDS: M2	QEH91768.1:p.Ser71Pro
CA04_NP mapping	1530	SNV	A	G	28	4099	0.683093	Gene: NP, CDS: NP	QEH91774.1:p.*499Trp
CA04_PA mapping	1393	SNV	A	G	41	6077	0.674675	Gene: PA, CDS: PA	QEH91765.1:p.Lys461Glu
CA_04_PB1 mapping	816	SNV	G	A	54	8008	0.674326	CDS: PB1, Gene: PB1
CA04_PB2 mapping	1220	SNV	T	C	59	8755	0.673901	Gene: PB2, CDS: PB2	QEH91772.1:p.Met402Thr
CA04_PB2 mapping	1930	SNV	A	G	62	9223	0.672232	Gene: PB2, CDS: PB2	QEH91772.1:p.Asn639Asp
CA04_PB2 mapping	1538	SNV	G	A	64	9623	0.665073	Gene: PB2, CDS: PB2	QEH91772.1:p.Arg508Lys
CA04_PB2 mapping	2184	SNV	T	A	22	3327	0.661256	Gene: PB2, CDS: PB2	QEH91772.1:p.Asn723Lys
CA04_PB2 mapping	770	Deletion	ATG	-	57	8742	0.652025	Gene: PB2, CDS: PB2	QEH91772.1:p.Asp254del
CA_04_PB1 mapping	1382	SNV	A	G	49	7528	0.650903	CDS: PB1, Gene: PB1	QEH91769.1:p.Glu457Gly
CA04_PB2 mapping	1836	SNV	T	C	62	9634	0.643554	Gene: PB2, CDS: PB2
CA04_PA mapping	583	SNV	T	C	34	5298	0.641752	Gene: PA, Gene: PA-X, CDS: PA	QEH91765.1:p.Phe191Leu
CA04_PB2 mapping	784	SNV	C	T	53	8367	0.633441	Gene: PB2, CDS: PB2	QEH91772.1:p.Gln257*
CA04_PA mapping	212	SNV	A	G	27	4268	0.632615	Gene: PA, Gene: PA-X, CDS: PA, CDS: PA-X	QEH91765.1:p.Asp67Gly; QEH91766.1:p.Asp67Gly
CA04_PA mapping	1193	SNV	A	G	36	5691	0.632578	Gene: PA, CDS: PA	QEH91765.1:p.Asp394Gly
CA04_PA mapping	1615	SNV	C	T	33	5267	0.626543	Gene: PA, CDS: PA	QEH91765.1:p.His535Tyr
CA04_NA mapping	1239	SNV	G	A	172	27532	0.624728	Gene: NA, CDS: NA	QEH91764.1:p.Glu411Lys
CA04_PB2 mapping	1479	SNV	C	T	61	9870	0.618034	Gene: PB2, CDS: PB2
CA04_HA mapping	479	SNV	T	C	104	17077	0.609006	CDS: HA, Gene: HA, Mature peptide: Mature peptide
CA04_NP mapping	492	SNV	G	A	245	40919	0.598744	Gene: NP, CDS: NP
CA04_M mapping	225	SNV	A	C	378	63205	0.598054	Gene: M2, Gene: M1, CDS: M1	QEH91767.1:p.Glu71Ala
CA_04_PB1 mapping	2141	SNV	G	A	33	5524	0.597393	CDS: PB1, Gene: PB1	QEH91769.1:p.Gly710Glu
CA04_HA mapping	1568	SNV	A	G	96	16115	0.595718	CDS: HA, Gene: HA, Mature peptide: Mature peptide
CA04_PB2 mapping	1226	SNV	T	C	53	9020	0.587583	Gene: PB2, CDS: PB2	QEH91772.1:p.Phe404Ser
CA_04_PB1 mapping	1845	SNV	A	G	57	9702	0.587508	CDS: PB1, Gene: PB1
CA04_M mapping	908	SNV	T	C	366	62374	0.586783	Gene: M2, CDS: M2
CA04_NP mapping	183	SNV	T	C	168	28690	0.58557	Gene: NP, CDS: NP
CA04_NS mapping	838	SNV	T	C	157	27404	0.572909	Gene: NEP, CDS: NEP	QEH91771.1:p.Phe118Leu
CA04_PA mapping	1598	SNV	A	G	29	5116	0.566849	Gene: PA, CDS: PA	QEH91765.1:p.Asp529Gly
CA04_PA mapping	843	SNV	T	C	25	4449	0.561924	Gene: PA, CDS: PA
CA04_NP mapping	138	SNV	A	G	165	29377	0.561664	Gene: NP, CDS: NP
CA04_PA mapping	1715	SNV	A	G	28	5011	0.558771	Gene: PA, CDS: PA	QEH91765.1:p.Asn568Ser
CA_04_PB1 mapping	1127	SNV	T	C	48	8636	0.555813	CDS: PB1, Gene: PB1	QEH91769.1:p.Met372Thr
CA04_PA mapping	279	SNV	A	G	27	4863	0.555213	Gene: PA, Gene: PA-X, CDS: PA, CDS: PA-X
CA04_M mapping	605	SNV	C	T	416	75129	0.553714	Gene: M2, Gene: M1, CDS: M1	QEH91767.1:p.Gln198*
CA04_NP mapping	834	SNV	G	A	211	38313	0.550727	Gene: NP, CDS: NP
CA04_HA mapping	1530	SNV	C	T	99	18097	0.547052	CDS: HA, Gene: HA, Mature peptide: Mature peptide	QEH91773.1:p.Pro504Ser
CA04_HA mapping	352	SNV	A	G	107	19576	0.546588	CDS: HA, Gene: HA, Mature peptide: Mature peptide	QEH91773.1:p.Asp111Gly
CA04_NP mapping	238	SNV	T	C	189	34845	0.542402	Gene: NP, CDS: NP	QEH91774.1:p.Ser69Pro
CA04_PA mapping	1450	SNV	T	C	31	5730	0.541012	Gene: PA, CDS: PA	QEH91765.1:p.Phe480Leu
CA04_NA mapping	199	SNV	A	G	150	27761	0.540326	Gene: NA, CDS: NA	QEH91764.1:p.Gln64Arg
CA04_PA mapping	910	SNV	G	A	29	5376	0.539435	Gene: PA, CDS: PA	QEH91765.1:p.Glu300Lys
CA04_NP mapping	172	SNV	C	A	149	27639	0.539093	Gene: NP, CDS: NP	QEH91774.1:p.Leu47Ile
CA04_NP mapping	288	SNV	T	C	202	37509	0.538537	Gene: NP, CDS: NP
CA04_NA mapping	22	Deletion	A	-	84	15605	0.538289	Gene: NA, CDS: NA	QEH91764.1:p.Lys6fs
CA04_PA mapping	966	SNV	A	G	30	5591	0.536577	Gene: PA, CDS: PA
CA04_HA mapping	722	SNV	A	G	88	16403	0.536487	CDS: HA, Gene: HA, Mature peptide: Mature peptide
CA04_PB2 mapping	2086	SNV	C	T	40	7561	0.529031	Gene: PB2, CDS: PB2
CA04_HA mapping	729	SNV	G	A	86	16296	0.527737	CDS: HA, Gene: HA, Mature peptide: Mature peptide	QEH91773.1:p.Val237Met
CA04_NA mapping	233	SNV	T	C	158	30084	0.525196	Gene: NA, CDS: NA
CA04_NA mapping	616	SNV	T	C	185	35437	0.522053	Gene: NA, CDS: NA	QEH91764.1:p.Val203Ala
CA04_M mapping	232	SNV	A	G	344	66154	0.519999	Gene: M2, Gene: M1, CDS: M1
CA04_PA mapping	1766	SNV	T	C	28	5390	0.519481	Gene: PA, CDS: PA	QEH91765.1:p.Leu585Pro
CA_04_PB1 mapping	1451	SNV	A	G	45	8667	0.519211	CDS: PB1, Gene: PB1	QEH91769.1:p.Lys480Arg
CA04_HA mapping	496	SNV	A	G	89	17169	0.518376	CDS: HA, Gene: HA, Mature peptide: Mature peptide	QEH91773.1:p.Lys159Arg
CA04_PB2 mapping	1938	SNV	A	G	44	8531	0.515766	Gene: PB2, CDS: PB2
CA04_M mapping	985	SNV	A	G	125	24269	0.51506	Gene: M2, CDS: M2	QEH91768.1:p.Glu95Gly
CA_04_PB1 mapping	1470	SNV	G	A	46	8936	0.514772	CDS: PB1, Gene: PB1
CA_04_PB1 mapping	625	SNV	A	G	36	6998	0.514433	CDS: PB1, Gene: PB1	QEH91769.1:p.Ile205Val
CA_04_PB1 mapping	928	SNV	A	G	45	8785	0.512237	CDS: PB1, Gene: PB1	QEH91769.1:p.Asn306Asp
CA04_PB2 mapping	1200	SNV	T	C	46	8988	0.511794	Gene: PB2, CDS: PB2
CA_04_PB1 mapping	2107	Insertion	-	T	36	7043	0.511146	CDS: PB1, Gene: PB1	QEH91769.1:p.Ser702fs
CA04_NA mapping	464	SNV	G	A	130	25635	0.507119	Gene: NA, CDS: NA
CA_04_PB1 mapping	1356	SNV	T	C	43	8561	0.502278	CDS: PB1, Gene: PB1
CA04_HA mapping	1145	SNV	G	A	96	19119	0.502118	CDS: HA, Gene: HA, Mature peptide: Mature peptide
CA04_NP mapping	1008	SNV	G	A	168	33754	0.497719	Gene: NP, CDS: NP
CA04_PA mapping	2072	SNV	A	G	20	4027	0.496648	Gene: PA, CDS: PA	QEH91765.1:p.Tyr687Cys
CA04_M mapping	688	SNV	C	A	401	80927	0.495508	Gene: M2, Gene: M1, CDS: M1
CA04_NP mapping	240	SNV	T	C	172	34816	0.494026	Gene: NP, CDS: NP
CA_04_PB1 mapping	1720	SNV	A	G	45	9193	0.489503	CDS: PB1, Gene: PB1	QEH91769.1:p.Thr570Ala
CA04_PA mapping	1846	SNV	T	C	24	4998	0.480192	Gene: PA, CDS: PA	QEH91765.1:p.Phe612Leu
CA04_PB2 mapping	428	SNV	A	G	37	7787	0.475151	Gene: PB2, CDS: PB2	QEH91772.1:p.Gln138Arg
CA04_PA mapping	509	SNV	A	G	21	4439	0.47308	Gene: PA, Gene: PA-X, CDS: PA, CDS: PA-X	QEH91766.1:p.Glu166Gly; QEH91765.1:p.Glu166Gly
CA_04_PB1 mapping	692	SNV	T	C	33	7030	0.469417	CDS: PB1, Gene: PB1	QEH91769.1:p.Met227Thr
CA04_NS mapping	31	SNV	T	C	340	72541	0.4687	Gene: NEP, Gene: NS1, CDS: NEP, CDS: NS1	QEH91771.1:p.Met6Thr; QEH91770.1:p.Met6Thr
CA04_NA mapping	1346	SNV	T	C	91	19457	0.467698	Gene: NA, CDS: NA
CA04_NS mapping	813	SNV	A	G	237	50714	0.467327	Gene: NEP, CDS: NEP
CA04_PA mapping	891	SNV	A	G	22	4708	0.46729	Gene: PA, CDS: PA
CA04_PB2 mapping	722	SNV	A	G	38	8148	0.466372	Gene: PB2, CDS: PB2	QEH91772.1:p.Gln236Arg
CA04_NA mapping	458	SNV	A	G	128	27455	0.466217	Gene: NA, CDS: NA
CA_04_PB1 mapping	2019	SNV	G	A	42	9013	0.465994	CDS: PB1, Gene: PB1
CA04_HA mapping	684	SNV	A	G	88	18992	0.463353	CDS: HA, Gene: HA, Mature peptide: Mature peptide	QEH91773.1:p.Arg222Gly
CA04_M mapping	123	SNV	C	T	276	59685	0.462428	Gene: M2, Gene: M1, CDS: M1	QEH91767.1:p.Thr37Ile
CA04_NA mapping	287	SNV	T	G	142	30982	0.458331	Gene: NA, CDS: NA
CA04_PB2 mapping	1710	SNV	A	G	48	10510	0.456708	Gene: PB2, CDS: PB2
CA04_NA mapping	1287	Deletion	ATC	-	107	23432	0.45664	Gene: NA, CDS: NA	QEH91764.1:p.Ile427del
CA04_NA mapping	91	SNV	A	C	134	29372	0.456217	Gene: NA, CDS: NA	QEH91764.1:p.Asn28Thr
CA04_HA mapping	370	SNV	A	G	92	20291	0.453403	CDS: HA, Gene: HA, Mature peptide: Mature peptide	QEH91773.1:p.Glu117Gly
CA_04_PB1 mapping	1430	SNV	T	C	37	8170	0.452876	CDS: PB1, Gene: PB1	QEH91769.1:p.Val473Ala
CA04_NP mapping	1076	SNV	G	A	124	27383	0.452836	Gene: NP, CDS: NP	QEH91774.1:p.Arg348Lys
CA04_NP mapping	360	SNV	C	A	174	38672	0.449938	Gene: NP, CDS: NP
CA04_PB2 mapping	1638	SNV	C	T	43	9571	0.449274	Gene: PB2, CDS: PB2
CA_04_PB1 mapping	64	SNV	A	T	10	2245	0.445434	CDS: PB1, Gene: PB1	QEH91769.1:p.Ile18Leu
CA04_HA mapping	156	SNV	T	A	65	14634	0.444171	CDS: HA, Gene: HA, Mature peptide: Mature peptide	QEH91773.1:p.Ser46Thr
CA04_PA mapping	1559	SNV	A	G	24	5448	0.440529	Gene: PA, CDS: PA	QEH91765.1:p.Asp516Gly
CA04_M mapping	121	SNV	C	T	263	59918	0.438933	Gene: M2, Gene: M1, CDS: M1
CA04_NS mapping	731	SNV	A	G	401	91634	0.43761	Gene: NEP, CDS: NEP	QEH91771.1:p.Glu82Gly
CA04_PB2 mapping	393	SNV	A	G	35	8137	0.430134	Gene: PB2, CDS: PB2
CA04_NS mapping	192	SNV	G	T	387	90027	0.429871	Gene: NEP, Gene: NS1, CDS: NS1	QEH91770.1:p.Val60Phe
CA04_PB2 mapping	826	SNV	G	A	40	9314	0.429461	Gene: PB2, CDS: PB2	QEH91772.1:p.Ala271Thr
CA04_NP mapping	820	SNV	G	A	171	40001	0.427489	Gene: NP, CDS: NP	QEH91774.1:p.Ala263Thr
CA04_PB2 mapping	839	SNV	A	G	38	8890	0.427447	Gene: PB2, CDS: PB2	QEH91772.1:p.Asp275Gly
CA04_M mapping	686	SNV	T	C	358	83819	0.427111	Gene: M2, Gene: M1, CDS: M1	QEH91767.1:p.Ser225Pro
CA04_NA mapping	290	SNV	T	C	137	32520	0.421279	Gene: NA, CDS: NA
CA04_NP mapping	1349	SNV	A	G	114	27316	0.417338	Gene: NP, CDS: NP	QEH91774.1:p.Asp439Gly
CA04_PB2 mapping	1068	SNV	A	G	29	6950	0.417266	Gene: PB2, CDS: PB2
CA04_NA mapping	392	SNV	A	G	146	35080	0.416192	Gene: NA, CDS: NA
CA_04_PB1 mapping	1495	Insertion	-	T	38	9180	0.413943	CDS: PB1, Gene: PB1	QEH91769.1:p.Tyr497fs
CA04_PB2 mapping	1494	SNV	A	G	41	9908	0.413807	Gene: PB2, CDS: PB2
CA_04_PB1 mapping	915	SNV	A	G	34	8230	0.413123	CDS: PB1, Gene: PB1
CA04_M mapping	77	SNV	G	A	224	54240	0.412979	Gene: M2, Gene: M1, CDS: M1	QEH91767.1:p.Ala22Thr
CA04_HA mapping	980	SNV	T	C	68	16511	0.411847	CDS: HA, Gene: HA, Mature peptide: Mature peptide
CA04_NA mapping	221	SNV	C	T	121	29568	0.409226	Gene: NA, CDS: NA
CA_04_PB1 mapping	323	SNV	A	G	27	6628	0.407363	CDS: PB1, Gene: PB1, Gene: PB1-F2, Misc. feature: nonfunctional PB1-F2 protein due to mutation	QEH91769.1:p.Glu104Gly
CA04_HA mapping	377	SNV	A	G	82	20293	0.40408	CDS: HA, Gene: HA, Mature peptide: Mature peptide
CA04_PB2 mapping	1002	SNV	T	C	29	7177	0.404069	Gene: PB2, CDS: PB2
CA_04_PB1 mapping	1879	SNV	A	G	42	10395	0.40404	CDS: PB1, Gene: PB1	QEH91769.1:p.Arg623Gly
CA04_HA mapping	1593	SNV	A	G	68	16867	0.403154	CDS: HA, Gene: HA, Mature peptide: Mature peptide	QEH91773.1:p.Thr525Ala
CA04_PB2 mapping	1204	SNV	G	A	37	9178	0.403138	Gene: PB2, CDS: PB2	QEH91772.1:p.Ala397Thr
CA_04_PB1 mapping	436	SNV	G	A	30	7457	0.402307	CDS: PB1, Gene: PB1	QEH91769.1:p.Ala142Thr
CA04_PB2 mapping	766	SNV	A	G	35	8700	0.402299	Gene: PB2, CDS: PB2	QEH91772.1:p.Arg251Gly
CA04_PB2 mapping	1944	SNV	A	T	35	8722	0.401284	Gene: PB2, CDS: PB2
CA_04_PB1 mapping	2272	SNV	A	C	9	2244	0.40107	CDS: PB1, Gene: PB1
CA04_PB2 mapping	39	SNV	A	G	20	5002	0.39984	Gene: PB2, CDS: PB2
CA04_M mapping	60	SNV	C	T	202	50586	0.39932	Gene: M2, Gene: M1, CDS: M1	QEH91767.1:p.Pro16Leu
CA04_M mapping	252	SNV	T	C	280	70323	0.398163	Gene: M2, Gene: M1, CDS: M1	QEH91767.1:p.Val80Ala
CA04_PA mapping	1834	SNV	A	G	20	5074	0.394166	Gene: PA, CDS: PA	QEH91765.1:p.Thr608Ala
CA04_NA mapping	1025	SNV	G	A	141	35948	0.392233	Gene: NA, CDS: NA
CA04_NA mapping	41	SNV	T	C	84	21719	0.386758	Gene: NA, CDS: NA
CA04_NP mapping	985	SNV	C	T	139	36244	0.383512	Gene: NP, CDS: NP	QEH91774.1:p.Pro318Ser
CA_04_PB1 mapping	1362	SNV	A	G	33	8635	0.382166	CDS: PB1, Gene: PB1	QEH91769.1:p.Ile450Met
CA04_M mapping	673	SNV	G	A	309	81205	0.380518	Gene: M2, Gene: M1, CDS: M1
CA04_PA mapping	1342	SNV	A	G	22	5796	0.379572	Gene: PA, CDS: PA	QEH91765.1:p.Asn444Asp
CA04_PB2 mapping	556	SNV	T	C	28	7434	0.376648	Gene: PB2, CDS: PB2	QEH91772.1:p.Ser181Pro
CA04_PB2 mapping	262	SNV	G	A	29	7723	0.375502	Gene: PB2, CDS: PB2	QEH91772.1:p.Asp83Asn
CA_04_PB1 mapping	333	SNV	C	T	26	6962	0.373456	CDS: PB1, Gene: PB1, Gene: PB1-F2, Misc. feature: nonfunctional PB1-F2 protein due to mutation
CA04_M mapping	650	SNV	G	A	300	80436	0.372967	Gene: M2, Gene: M1, CDS: M1	QEH91767.1:p.Val213Ile
CA04_NS mapping	819	SNV	A	G	168	45131	0.37225	Gene: NEP, CDS: NEP
CA04_PB2 mapping	2070	SNV	G	A	29	7791	0.372224	Gene: PB2, CDS: PB2
CA04_NP mapping	494	SNV	T	C	151	40810	0.370007	Gene: NP, CDS: NP	QEH91774.1:p.Leu154Pro
CA04_NA mapping	46	SNV	T	C	85	23013	0.369356	Gene: NA, CDS: NA	QEH91764.1:p.Val13Ala
CA04_NS mapping	821	SNV	A	G	163	44209	0.368703	Gene: NEP, CDS: NEP	QEH91771.1:p.Glu112Gly
CA04_NP mapping	363	SNV	T	C	144	39064	0.368626	Gene: NP, CDS: NP
CA04_PB2 mapping	1128	SNV	A	G	33	8961	0.368262	Gene: PB2, CDS: PB2
CA04_PB2 mapping	668	SNV	T	C	31	8430	0.367734	Gene: PB2, CDS: PB2	QEH91772.1:p.Leu218Pro
CA04_NP mapping	465	SNV	T	C	152	41410	0.367061	Gene: NP, CDS: NP
CA04_PB2 mapping	1944	SNV	A	G	32	8722	0.366888	Gene: PB2, CDS: PB2
CA04_NA mapping	355	SNV	T	C	133	36253	0.366866	Gene: NA, CDS: NA	QEH91764.1:p.Val116Ala
CA04_NA mapping	921	SNV	T	C	127	34851	0.364408	Gene: NA, CDS: NA	QEH91764.1:p.Ser305Pro
CA04_NA mapping	754	SNV	G	A	145	39895	0.363454	Gene: NA, CDS: NA	QEH91764.1:p.Gly249Glu
CA04_M mapping	202	SNV	G	A	212	58517	0.362288	Gene: M2, Gene: M1, CDS: M1
CA04_NP mapping	438	SNV	T	C	156	43298	0.360294	Gene: NP, CDS: NP
CA04_PB2 mapping	1184	SNV	A	G	33	9193	0.358969	Gene: PB2, CDS: PB2	QEH91772.1:p.Asp390Gly
CA_04_PB1 mapping	1471	SNV	A	G	32	8922	0.358664	CDS: PB1, Gene: PB1	QEH91769.1:p.Thr487Ala
CA04_NS mapping	72	Deletion	A	-	335	93857	0.356926	Gene: NEP, Gene: NS1, CDS: NS1	QEH91770.1:p.Lys20fs
CA_04_PB1 mapping	1965	SNV	A	G	35	9840	0.355691	CDS: PB1, Gene: PB1
CA04_HA mapping	945	SNV	T	C	59	16653	0.354291	CDS: HA, Gene: HA, Mature peptide: Mature peptide	QEH91773.1:p.Phe309Leu
CA04_NP mapping	1303	SNV	A	G	104	29389	0.353874	Gene: NP, CDS: NP	QEH91774.1:p.Thr424Ala
CA_04_PB1 mapping	2109	SNV	T	C	25	7076	0.353307	CDS: PB1, Gene: PB1
CA_04_PB1 mapping	1181	SNV	A	G	28	7978	0.350965	CDS: PB1, Gene: PB1	QEH91769.1:p.Glu390Gly
CA04_NA mapping	1207	SNV	C	T	100	28517	0.350668	Gene: NA, CDS: NA	QEH91764.1:p.Ser400Leu
CA04_M mapping	838	SNV	T	C	188	54092	0.347556	Gene: M2, CDS: M2	QEH91768.1:p.Leu46Pro
CA_04_PB1 mapping	2023	SNV	A	G	31	8950	0.346369	CDS: PB1, Gene: PB1	QEH91769.1:p.Asn671Asp
CA04_NA mapping	1026	SNV	T	C	123	35678	0.34475	Gene: NA, CDS: NA	QEH91764.1:p.Ser340Pro
CA04_M mapping	811	SNV	A	G	203	59178	0.343033	Gene: M2, CDS: M2	QEH91768.1:p.His37Arg
CA04_NP mapping	1073	SNV	T	C	97	28396	0.341597	Gene: NP, CDS: NP	QEH91774.1:p.Ile347Thr
CA04_M mapping	922	SNV	A	G	197	57679	0.341545	Gene: M2, CDS: M2	QEH91768.1:p.Glu74Gly
CA04_M mapping	868	SNV	A	G	212	62092	0.341429	Gene: M2, CDS: M2	QEH91768.1:p.Lys56Arg
CA04_NP mapping	1010	SNV	G	A	113	33221	0.340146	Gene: NP, CDS: NP	QEH91774.1:p.Ser326Asn
CA_04_PB1 mapping	2270	SNV	T	G	8	2360	0.338983	CDS: PB1, Gene: PB1	QEH91769.1:p.Leu753Arg
CA04_NA mapping	1296	SNV	C	T	80	23762	0.336672	Gene: NA, CDS: NA	QEH91764.1:p.Arg430*
CA04_NP mapping	263	SNV	A	G	119	35591	0.334354	Gene: NP, CDS: NP	QEH91774.1:p.Lys77Arg
CA04_M mapping	272	SNV	A	G	240	71834	0.334104	Gene: M2, Gene: M1, CDS: M1	QEH91767.1:p.Asn87Asp
CA04_PB2 mapping	1417	SNV	A	G	27	8100	0.333333	Gene: PB2, CDS: PB2	QEH91772.1:p.Thr468Ala
CA04_HA mapping	1306	SNV	A	G	63	18960	0.332278	CDS: HA, Gene: HA, Mature peptide: Mature peptide	QEH91773.1:p.Asp429Gly
CA04_NS mapping	815	SNV	A	G	168	50599	0.332022	Gene: NEP, CDS: NEP	QEH91771.1:p.Glu110Gly
CA04_NP mapping	40	SNV	T	C	85	25604	0.331979	Gene: NP, CDS: NP	QEH91774.1:p.Ser3Pro
CA_04_PB1 mapping	1632	SNV	A	G	33	9966	0.331126	CDS: PB1, Gene: PB1
CA04_M mapping	407	SNV	T	C	269	81267	0.331008	Gene: M2, Gene: M1, CDS: M1	QEH91767.1:p.Tyr132His
CA04_NP mapping	1212	SNV	A	G	141	43103	0.327123	Gene: NP, CDS: NP
CA04_HA mapping	1740	SNV	A	C	7	2147	0.326036
CA_04_PB1 mapping	1311	SNV	G	A	27	8283	0.325969	CDS: PB1, Gene: PB1
CA04_NA mapping	1341	SNV	T	C	70	21681	0.322863	Gene: NA, CDS: NA	QEH91764.1:p.Phe445Leu
CA04_NS mapping	831	SNV	T	C	95	29488	0.322165	Gene: NEP, CDS: NEP
CA04_HA mapping	274	SNV	A	G	56	17408	0.321691	CDS: HA, Gene: HA, Mature peptide: Mature peptide	QEH91773.1:p.Glu85Gly
CA04_NS mapping	218	SNV	C	T	297	92695	0.320406	Gene: NEP, Gene: NS1, CDS: NS1
CA04_NP mapping	42	SNV	T	C	82	25605	0.32025	Gene: NP, CDS: NP
CA04_NA mapping	372	SNV	A	G	118	36882	0.319939	Gene: NA, CDS: NA	QEH91764.1:p.Ile122Val
CA04_NS mapping	33	SNV	T	C	232	73432	0.315939	Gene: NEP, Gene: NS1, CDS: NEP, CDS: NS1	QEH91770.1:p.Ser7Pro; QEH91771.1:p.Ser7Pro
CA_04_PB1 mapping	1881	SNV	A	G	33	10484	0.314765	CDS: PB1, Gene: PB1
CA04_NP mapping	453	SNV	T	C	132	42091	0.313606	Gene: NP, CDS: NP
CA04_NP mapping	148	SNV	T	C	84	26906	0.312198	Gene: NP, CDS: NP	QEH91774.1:p.Phe39Leu
CA04_NP mapping	1105	SNV	C	A	82	26337	0.311349	Gene: NP, CDS: NP	QEH91774.1:p.Leu358Ile
CA04_M mapping	838	Deletion	T	-	168	54092	0.310582	Gene: M2, CDS: M2	QEH91768.1:p.Phe48fs
CA_04_PB1 mapping	1853	SNV	A	G	30	9704	0.309151	CDS: PB1, Gene: PB1	QEH91769.1:p.Glu614Gly
CA04_NP mapping	275	SNV	A	G	108	35239	0.306479	Gene: NP, CDS: NP	QEH91774.1:p.Glu81Gly
CA04_NP mapping	448	SNV	T	C	129	42571	0.303023	Gene: NP, CDS: NP	QEH91774.1:p.Trp139Arg
CA04_NP mapping	771	SNV	A	G	101	33642	0.30022	Gene: NP, CDS: NP
CA04_NA mapping	795	SNV	A	G	106	35364	0.29974	Gene: NA, CDS: NA	QEH91764.1:p.Ile263Val
CA04_NA mapping	1095	SNV	A	G	93	31139	0.298661	Gene: NA, CDS: NA	QEH91764.1:p.Lys363Glu
CA04_NP mapping	1300	SNV	G	A	91	30525	0.298116	Gene: NP, CDS: NP	QEH91774.1:p.Ala423Thr
CA04_HA mapping	1686	SNV	T	C	39	13101	0.297687	CDS: HA, Gene: HA, Mature peptide: Mature peptide	QEH91773.1:p.Ser556Pro
CA_04_PB1 mapping	1740	SNV	A	T	27	9108	0.296443	CDS: PB1, Gene: PB1	QEH91769.1:p.Leu576Phe
CA04_HA mapping	1231	SNV	A	G	65	21952	0.296101	CDS: HA, Gene: HA, Mature peptide: Mature peptide	QEH91773.1:p.Asn404Ser
CA_04_PB1 mapping	2210	SNV	G	A	15	5091	0.294638	CDS: PB1, Gene: PB1	QEH91769.1:p.Gly733Glu
CA04_NA mapping	1114	SNV	A	G	83	28231	0.294003	Gene: NA, CDS: NA	QEH91764.1:p.Asn369Ser
CA04_NS mapping	234	SNV	A	G	277	94329	0.293653	Gene: NEP, Gene: NS1, CDS: NS1	QEH91770.1:p.Ser74Gly
CA04_NS mapping	647	SNV	A	G	240	81828	0.293298	Gene: NEP, Gene: NS1, CDS: NEP, CDS: NS1	QEH91771.1:p.Asp54Gly
CA04_M mapping	421	SNV	A	G	228	78034	0.29218	Gene: M2, Gene: M1, CDS: M1
CA04_NA mapping	117	SNV	T	C	90	30910	0.291168	Gene: NA, CDS: NA	QEH91764.1:p.Ser37Pro
CA04_HA mapping	533	SNV	A	G	50	17193	0.290816	CDS: HA, Gene: HA, Mature peptide: Mature peptide
CA04_NP mapping	368	SNV	A	G	112	38569	0.290389	Gene: NP, CDS: NP	QEH91774.1:p.Asp112Gly
CA04_NP mapping	1286	SNV	T	C	96	33074	0.290258	Gene: NP, CDS: NP	QEH91774.1:p.Leu418Pro
CA04_NP mapping	837	SNV	A	G	108	37371	0.288994	Gene: NP, CDS: NP
CA04_M mapping	48	SNV	T	C	129	44715	0.288494	Gene: M2, Gene: M1, CDS: M1	QEH91767.1:p.Leu12Pro
CA04_NP mapping	800	SNV	T	C	107	37132	0.288161	Gene: NP, CDS: NP	QEH91774.1:p.Leu256Pro
CA04_NP mapping	1379	SNV	A	G	78	27091	0.287918	Gene: NP, CDS: NP	QEH91774.1:p.Glu449Gly
CA04_NS mapping	790	SNV	G	T	226	79002	0.286069	Gene: NEP, CDS: NEP	QEH91771.1:p.Ala102Ser
CA04_NP mapping	234	SNV	G	A	101	35418	0.285166	Gene: NP, CDS: NP
CA04_HA mapping	1351	SNV	T	C	52	18364	0.283163	CDS: HA, Gene: HA, Mature peptide: Mature peptide	QEH91773.1:p.Val444Ala
CA04_NP mapping	1508	SNV	A	G	60	21219	0.282765	Gene: NP, CDS: NP	QEH91774.1:p.Asn492Ser
CA04_HA mapping	87	SNV	G	A	36	12747	0.282419	CDS: HA, Gene: HA, Mature peptide: Mature peptide	QEH91773.1:p.Gly23Ser
CA04_M mapping	19	SNV	T	C	95	33796	0.281098	Gene: M2, Gene: M1, CDS: M2, CDS: M1
CA04_PB2 mapping	520	SNV	C	T	21	7517	0.279367	Gene: PB2, CDS: PB2	QEH91772.1:p.Pro169Ser
CA04_NA mapping	1155	SNV	A	G	100	35904	0.27852	Gene: NA, CDS: NA	QEH91764.1:p.Thr383Ala
CA04_M mapping	170	SNV	T	C	157	56654	0.277121	Gene: M2, Gene: M1, CDS: M1	QEH91767.1:p.Ser53Pro
CA04_NP mapping	1179	SNV	A	G	107	38632	0.276972	Gene: NP, CDS: NP
CA04_M mapping	145	SNV	A	G	161	58533	0.275059	Gene: M2, Gene: M1, CDS: M1
CA04_NA mapping	357	Deletion	ATA	-	101	36785	0.274568	Gene: NA, CDS: NA	QEH91764.1:p.Ile117del
CA04_M mapping	333	SNV	T	C	199	72653	0.273905	Gene: M2, Gene: M1, CDS: M1	QEH91767.1:p.Ile107Thr
CA04_NS mapping	193	SNV	T	C	244	89363	0.273044	Gene: NEP, Gene: NS1, CDS: NS1	QEH91770.1:p.Val60Ala
CA04_NS mapping	729	SNV	A	G	247	90480	0.272989	Gene: NEP, CDS: NEP
CA04_NP mapping	700	SNV	T	C	104	38396	0.270862	Gene: NP, CDS: NP	QEH91774.1:p.Cys223Arg
CA04_NP mapping	1383	SNV	T	C	73	26971	0.270661	Gene: NP, CDS: NP
CA04_M mapping	514	SNV	T	C	202	74640	0.270632	Gene: M2, Gene: M1, CDS: M1
CA04_NP mapping	1130	SNV	C	T	74	27505	0.269042	Gene: NP, CDS: NP	QEH91774.1:p.Ala366Val
CA04_M mapping	136	SNV	T	C	153	58035	0.263634	Gene: M2, Gene: M1, CDS: M1
CA04_NP mapping	1405	SNV	T	C	76	28939	0.262621	Gene: NP, CDS: NP	QEH91774.1:p.Phe458Leu
CA04_PB2 mapping	1801	SNV	G	A	26	9953	0.261228	Gene: PB2, CDS: PB2	QEH91772.1:p.Val596Ile
CA04_M mapping	934	SNV	A	G	140	53679	0.26081	Gene: M2, CDS: M2	QEH91768.1:p.Gln78Arg
CA04_M mapping	378	SNV	G	A	196	75826	0.258487	Gene: M2, Gene: M1, CDS: M1	QEH91767.1:p.Gly122Asp
CA04_NA mapping	732	SNV	A	G	94	36450	0.257888	Gene: NA, CDS: NA	QEH91764.1:p.Met242Val
CA04_NA mapping	52	SNV	T	C	71	27538	0.257826	Gene: NA, CDS: NA	QEH91764.1:p.Met15Thr
CA04_M mapping	925	SNV	A	G	146	57270	0.254933	Gene: M2, CDS: M2	QEH91768.1:p.Glu75Gly
CA04_NA mapping	276	SNV	T	C	81	31784	0.254845	Gene: NA, CDS: NA	QEH91764.1:p.Ser90Pro
CA04_NS mapping	47	SNV	A	G	214	83993	0.254783	Gene: NEP, Gene: NS1, CDS: NS1
CA04_M mapping	747	SNV	G	A	172	67843	0.253527	Gene: M2, Gene: M1, CDS: M2, CDS: M1	QEH91768.1:p.Glu16Lys; QEH91767.1:p.Gly245Glu
CA04_NS mapping	754	SNV	A	G	235	92868	0.253047	Gene: NEP, CDS: NEP	QEH91771.1:p.Thr90Ala
CA04_NP mapping	1009	SNV	A	G	83	32861	0.252579	Gene: NP, CDS: NP	QEH91774.1:p.Ser326Gly
CA04_M mapping	894	SNV	A	G	169	67067	0.251987	Gene: M2, CDS: M2	QEH91768.1:p.Thr65Ala
CA04_NS mapping	224	SNV	A	G	229	91117	0.251325	Gene: NEP, Gene: NS1, CDS: NS1
CA04_PA mapping	1808	SNV	A	T	12	4787	0.250679	Gene: PA, CDS: PA	QEH91765.1:p.Glu599Val
CA04_NA mapping	941	SNV	A	G	95	37940	0.250395	Gene: NA, CDS: NA
CA04_NS mapping	857	Deletion	A	-	50	20008	0.2499
CA04_NS mapping	53	SNV	T	C	221	88656	0.249278	Gene: NEP, Gene: NS1, CDS: NS1
CA04_NS mapping	839	SNV	T	C	68	27377	0.248384	Gene: NEP, CDS: NEP	QEH91771.1:p.Phe118Ser
CA04_M mapping	328	SNV	A	G	181	72988	0.247986	Gene: M2, Gene: M1, CDS: M1
CA04_NP mapping	874	SNV	T	C	95	38385	0.247493	Gene: NP, CDS: NP	QEH91774.1:p.Tyr281His
CA04_NA mapping	111	SNV	A	G	79	31936	0.24737	Gene: NA, CDS: NA	QEH91764.1:p.Ser35Gly
CA04_M mapping	496	SNV	T	C	196	79281	0.247222	Gene: M2, Gene: M1, CDS: M1
CA04_HA mapping	528	Deletion	A	-	43	17427	0.246744	CDS: HA, Gene: HA, Mature peptide: Mature peptide	QEH91773.1:p.Gly172fs
CA04_M mapping	662	SNV	A	G	189	77666	0.24335	Gene: M2, Gene: M1, CDS: M1	QEH91767.1:p.Arg217Gly
CA04_HA mapping	1149	SNV	G	A	49	20202	0.24255	CDS: HA, Gene: HA, Mature peptide: Mature peptide	QEH91773.1:p.Gly377Arg
CA04_HA mapping	1316	SNV	C	T	46	19070	0.241217	CDS: HA, Gene: HA, Mature peptide: Mature peptide
CA_04_PB1 mapping	2106	SNV	A	T	17	7072	0.240385	CDS: PB1, Gene: PB1	QEH91769.1:p.Lys698Asn
CA04_NS mapping	83	SNV	A	G	225	94059	0.239212	Gene: NEP, Gene: NS1, CDS: NS1
CA04_M mapping	760	SNV	G	A	152	63593	0.23902	Gene: M2, Gene: M1, CDS: M2, CDS: M1	QEH91768.1:p.Ser20Asn
CA04_NS mapping	42	SNV	C	A	188	78775	0.238654	Gene: NEP, Gene: NS1, CDS: NEP, CDS: NS1	QEH91770.1:p.Gln10Lys; QEH91771.1:p.Gln10Lys
CA04_M mapping	330	SNV	A	G	172	73451	0.23417	Gene: M2, Gene: M1, CDS: M1	QEH91767.1:p.Glu106Gly
CA04_M mapping	101	SNV	A	G	137	59014	0.232148	Gene: M2, Gene: M1, CDS: M1	QEH91767.1:p.Ser30Gly
CA04_PA mapping	1208	SNV	A	T	12	5175	0.231884	Gene: PA, CDS: PA	QEH91765.1:p.Glu399Val
CA04_NS mapping	639	SNV	A	G	204	88428	0.230696	Gene: NEP, Gene: NS1, CDS: NEP, CDS: NS1	QEH91770.1:p.Asn209Asp
CA04_HA mapping	616	SNV	C	A	40	17383	0.23011	CDS: HA, Gene: HA, Mature peptide: Mature peptide	QEH91773.1:p.Pro199Gln
CA04_NP mapping	1382	SNV	G	A	62	27051	0.229197	Gene: NP, CDS: NP	QEH91774.1:p.Ser450Asn
CA04_M mapping	583	SNV	A	G	168	75011	0.223967	Gene: M2, Gene: M1, CDS: M1
CA04_M mapping	245	SNV	C	T	154	69741	0.220817	Gene: M2, Gene: M1, CDS: M1	QEH91767.1:p.Arg78Cys
CA04_HA mapping	832	SNV	C	T	42	19086	0.220057	CDS: HA, Gene: HA, Mature peptide: Mature peptide	QEH91773.1:p.Ala271Val
CA04_NS mapping	212	SNV	A	G	196	89371	0.219311	Gene: NEP, Gene: NS1, CDS: NS1
CA04_M mapping	595	SNV	A	G	162	74047	0.21878	Gene: M2, Gene: M1, CDS: M1
CA04_NA mapping	91	SNV	A	G	64	29372	0.217895	Gene: NA, CDS: NA	QEH91764.1:p.Asn28Ser
CA_04_PB1 mapping	1495	SNV	T	C	20	9217	0.21699	CDS: PB1, Gene: PB1	QEH91769.1:p.Phe495Leu
CA04_HA mapping	1430	Insertion	-	A	41	19015	0.215619	CDS: HA, Gene: HA, Mature peptide: Mature peptide	QEH91773.1:p.Asn472fs
CA04_NA mapping	118	SNV	C	T	67	31532	0.212483	Gene: NA, CDS: NA	QEH91764.1:p.Ser37Leu
CA04_HA mapping	982	SNV	C	T	35	16565	0.211289	CDS: HA, Gene: HA, Mature peptide: Mature peptide	QEH91773.1:p.Pro321Leu
CA04_HA mapping	925	SNV	C	T	36	17276	0.208382	CDS: HA, Gene: HA, Mature peptide: Mature peptide	QEH91773.1:p.Ala302Val
CA04_PA mapping	2062	Deletion	G	-	8	3842	0.208225	Gene: PA, CDS: PA	QEH91765.1:p.Leu686fs
CA04_NP mapping	651	SNV	C	T	79	38151	0.207072	Gene: NP, CDS: NP
CA_04_PB1 mapping	860	SNV	C	T	16	7836	0.204186	CDS: PB1, Gene: PB1	QEH91769.1:p.Ala283Val
CA04_HA mapping	992	Deletion	A	-	33	16371	0.201576	CDS: HA, Gene: HA, Mature peptide: Mature peptide	QEH91773.1:p.Ser326fs
CA04_PB2 mapping	1909	SNV	C	T	19	9455	0.200952	Gene: PB2, CDS: PB2	QEH91772.1:p.Gln632*
CA04_HA mapping	470	SNV	G	A	33	16480	0.200243	CDS: HA, Gene: HA, Mature peptide: Mature peptide
CA04_NS mapping	215	SNV	G	A	182	91460	0.198994	Gene: NEP, Gene: NS1, CDS: NS1	QEH91770.1:p.Trp67*
CA04_M mapping	714	SNV	T	G	142	71543	0.198482	Gene: M2, Gene: M1, CDS: M1	QEH91767.1:p.Leu234Arg
CA04_NP mapping	448	SNV	T	G	84	42571	0.197317	Gene: NP, CDS: NP	QEH91774.1:p.Trp139Gly
CA04_HA mapping	882	SNV	C	T	36	18610	0.193444	CDS: HA, Gene: HA, Mature peptide: Mature peptide	QEH91773.1:p.Pro288Ser
CA04_NA mapping	418	SNV	G	A	61	32075	0.190179	Gene: NA, CDS: NA	QEH91764.1:p.Gly137Glu
CA04_NP mapping	658	SNV	G	A	71	38061	0.186543	Gene: NP, CDS: NP	QEH91774.1:p.Gly209Ser
CA_04_PB1 mapping	1144	SNV	C	T	17	9135	0.186097	CDS: PB1, Gene: PB1
CA_04_PB1 mapping	42	Deletion	A	-	4	2159	0.185271	CDS: PB1, Gene: PB1	QEH91769.1:p.Ile12fs
CA04_PB2 mapping	189	SNV	A	G	12	6520	0.184049	Gene: PB2, CDS: PB2
CA04_PB2 mapping	535	SNV	G	A	14	7766	0.180273	Gene: PB2, CDS: PB2	QEH91772.1:p.Ala174Thr
CA_04_PB1 mapping	1227	SNV	T	A	15	8375	0.179104	CDS: PB1, Gene: PB1
CA04_NP mapping	1361	SNV	A	C	46	25839	0.178025	Gene: NP, CDS: NP	QEH91774.1:p.Glu443Ala
CA04_HA mapping	1430	Deletion	A	-	34	19249	0.176633	CDS: HA, Gene: HA, Mature peptide: Mature peptide	QEH91773.1:p.Asn472fs
CA04_M mapping	488	SNV	C	T	139	79057	0.175823	Gene: M2, Gene: M1, CDS: M1	QEH91767.1:p.His159Tyr
CA04_HA mapping	917	SNV	C	T	30	17260	0.173812	CDS: HA, Gene: HA, Mature peptide: Mature peptide
CA_04_PB1 mapping	164	Deletion	A	-	9	5184	0.173611	CDS: PB1, Gene: PB1, Gene: PB1-F2, Misc. feature: nonfunctional PB1-F2 protein due to mutation	QEH91769.1:p.Lys52fs
CA04_M mapping	228	SNV	G	A	112	64804	0.172829	Gene: M2, Gene: M1, CDS: M1	QEH91767.1:p.Arg72Gln
CA04_PA mapping	400	SNV	T	G	7	4070	0.17199	Gene: PA, Gene: PA-X, CDS: PA, CDS: PA-X	QEH91765.1:p.Tyr130Asp; QEH91766.1:p.Tyr130Asp
CA04_NP mapping	653	SNV	G	A	65	38203	0.170144	Gene: NP, CDS: NP	QEH91774.1:p.Trp207*
CA04_HA mapping	1086	Deletion	G	-	19	11483	0.165462	CDS: HA, Gene: HA, Mature peptide: Mature peptide	QEH91773.1:p.Trp358fs
CA04_HA mapping	1273	Deletion	A	-	33	20677	0.159598	CDS: HA, Gene: HA, Mature peptide: Mature peptide	QEH91773.1:p.Arg420fs
CA04_PB2 mapping	1331	Deletion	A	-	10	6631	0.150807	Gene: PB2, CDS: PB2	QEH91772.1:p.Asp441fs
CA04_NP mapping	1530	SNV	A	T	6	4099	0.146377	Gene: NP, CDS: NP	QEH91774.1:p.*499Cys
CA_04_PB1 mapping	573	Deletion	A	-	10	6855	0.145879	CDS: PB1, Gene: PB1	QEH91769.1:p.Arg189fs
CA04_NP mapping	877	SNV	G	A	56	39173	0.142956	Gene: NP, CDS: NP	QEH91774.1:p.Gly282Arg
CA04_PB2 mapping	109	Deletion	A	-	10	7028	0.142288	Gene: PB2, CDS: PB2	QEH91772.1:p.Lys33fs
CA04_PB2 mapping	1712	SNV	A	T	15	10587	0.141683	Gene: PB2, CDS: PB2	QEH91772.1:p.Gln566Leu
CA04_PB2 mapping	1879	SNV	G	A	14	9951	0.140689	Gene: PB2, CDS: PB2	QEH91772.1:p.Ala622Thr
CA04_HA mapping	254	SNV	C	T	23	16837	0.136604	CDS: HA, Gene: HA, Mature peptide: Mature peptide
CA04_M mapping	648	SNV	T	G	102	77693	0.131286	Gene: M2, Gene: M1, CDS: M1	QEH91767.1:p.Met212Arg
CA04_PB2 mapping	1454	SNV	T	A	11	8441	0.130316	Gene: PB2, CDS: PB2	QEH91772.1:p.Val480Asp
CA04_PB2 mapping	416	SNV	A	C	10	7976	0.125376	Gene: PB2, CDS: PB2	QEH91772.1:p.His134Pro
CA_04_PB1 mapping	1145	SNV	T	A	11	8900	0.123596	CDS: PB1, Gene: PB1	QEH91769.1:p.Leu378Gln
CA04_PB2 mapping	531	Deletion	G	-	9	7610	0.118265	Gene: PB2, CDS: PB2	QEH91772.1:p.Ala174fs
CA04_NA mapping	1382	SNV	A	C	11	9546	0.115232	Gene: NA, CDS: NA
CA04_NS mapping	82	SNV	C	A	108	94184	0.114669	Gene: NEP, Gene: NS1, CDS: NS1	QEH91770.1:p.Ala23Glu
CA04_NA mapping	169	Deletion	T	-	30	26238	0.114338	Gene: NA, CDS: NA	QEH91764.1:p.Thr55fs
CA04_NA mapping	1288	SNV	T	C	26	23110	0.112505	Gene: NA, CDS: NA	QEH91764.1:p.Ile427Thr
CA04_PA mapping	897	SNV	G	T	5	4663	0.107227	Gene: PA, CDS: PA
CA_04_PB1 mapping	143	SNV	A	C	5	4729	0.105731	CDS: PB1, Gene: PB1, Gene: PB1-F2, Misc. feature: nonfunctional PB1-F2 protein due to mutation	QEH91769.1:p.Asn44Thr
CA04_PB2 mapping	302	SNV	T	G	9	8587	0.10481	Gene: PB2, CDS: PB2	QEH91772.1:p.Val96Gly

## Sheet: 7800-NS-5D_L004 (paired, tr...
Mapping	Reference Position	Type	Reference	Allele	Count	Coverage	Frequency	Overlapping annotations	Amino acid change
CA04_HA mapping	1506	SNV	G	A	5700	33030	17.257	CDS: HA, Gene: HA, Mature peptide: Mature peptide	QEH91773.1:p.Val496Ile
CA04_PA mapping	1894	SNV	G	A	1414	8565	16.509	Gene: PA, CDS: PA	QEH91765.1:p.Val628Met
CA_04_PB1 mapping	1182	SNV	G	A	602	6558	9.17963	CDS: PB1, Gene: PB1
CA_04_PB1 mapping	1230	SNV	G	A	587	7070	8.30269	CDS: PB1, Gene: PB1
CA04_PB2 mapping	87	SNV	T	G	807	15729	5.13065	Gene: PB2, CDS: PB2
CA_04_PB1 mapping	700	SNV	G	A	181	6288	2.8785	CDS: PB1, Gene: PB1	QEH91769.1:p.Asp230Asn
CA04_PB2 mapping	2134	Deletion	GC	-	244	8480	2.87736	Gene: PB2, CDS: PB2	QEH91772.1:p.Ala707fs
CA04_HA mapping	456	SNV	G	A	793	30190	2.6267	CDS: HA, Gene: HA, Mature peptide: Mature peptide	QEH91773.1:p.Asp146Asn
CA04_NA mapping	77	SNV	A	T	579	39674	1.45939	Gene: NA, CDS: NA
CA04_PB2 mapping	330	Deletion	A	-	102	8900	1.14607	Gene: PB2, CDS: PB2	QEH91772.1:p.Thr106fs
CA04_PA mapping	1996	SNV	T	A	93	8806	1.0561	Gene: PA, CDS: PA	QEH91765.1:p.Ser662Thr
CA_04_PB1 mapping	1495	Deletion	T	-	67	7481	0.895602	CDS: PB1, Gene: PB1	QEH91769.1:p.Tyr497fs
CA04_HA mapping	828	SNV	T	C	257	32571	0.789045	CDS: HA, Gene: HA, Mature peptide: Mature peptide	QEH91773.1:p.Tyr270His
CA04_PB2 mapping	1395	SNV	G	A	68	8665	0.784766	Gene: PB2, CDS: PB2	QEH91772.1:p.Met460Ile
CA04_NP mapping	1530	SNV	A	G	34	4704	0.722789	Gene: NP, CDS: NP	QEH91774.1:p.*499Trp
CA04_NP mapping	1083	SNV	G	A	215	30940	0.694893	Gene: NP, CDS: NP
CA04_NP mapping	1537	SNV	A	G	27	3888	0.694444
CA_04_PB1 mapping	1794	SNV	A	G	61	8784	0.694444	CDS: PB1, Gene: PB1
CA04_PB2 mapping	105	Deletion	A	-	105	15783	0.665273	Gene: PB2, CDS: PB2	QEH91772.1:p.Ile31fs
CA_04_PB1 mapping	1495	Insertion	-	T	48	7437	0.645422	CDS: PB1, Gene: PB1	QEH91769.1:p.Tyr497fs
CA04_PB2 mapping	1887	SNV	C	T	63	10683	0.589722	Gene: PB2, CDS: PB2
CA04_HA mapping	1748	SNV	A	G	20	3402	0.587889
CA04_HA mapping	1747	SNV	A	G	21	3622	0.57979
CA04_NP mapping	1535	SNV	A	G	23	3971	0.579199
CA04_M mapping	838	Deletion	T	-	405	70789	0.572123	Gene: M2, CDS: M2	QEH91768.1:p.Phe48fs
CA04_NP mapping	1275	SNV	G	A	246	43209	0.569326	Gene: NP, CDS: NP
CA04_HA mapping	616	SNV	C	A	171	30773	0.555682	CDS: HA, Gene: HA, Mature peptide: Mature peptide	QEH91773.1:p.Pro199Gln
CA04_NA mapping	77	SNV	A	G	216	39674	0.544437	Gene: NA, CDS: NA	QEH91764.1:p.Ile23Met
CA04_HA mapping	1350	SNV	G	A	177	32527	0.544163	CDS: HA, Gene: HA, Mature peptide: Mature peptide	QEH91773.1:p.Val444Ile
CA04_PB2 mapping	117	MNV	CA	AG	78	14903	0.523385	Gene: PB2, CDS: PB2	QEH91772.1:p.Tyr34_Thr35delins*Ala
CA04_PA mapping	811	SNV	C	T	33	6540	0.504587	Gene: PA, CDS: PA	QEH91765.1:p.Pro267Ser
CA_04_PB1 mapping	1888	Deletion	A	-	50	10513	0.475602	CDS: PB1, Gene: PB1	QEH91769.1:p.Asn626fs
CA04_PB2 mapping	187	Deletion	ACAGC	-	40	8658	0.462	Gene: PB2, CDS: PB2	QEH91772.1:p.Thr58fs
CA04_HA mapping	1745	SNV	A	G	17	3795	0.447958
CA04_M mapping	616	SNV	G	A	437	98126	0.445346	Gene: M2, Gene: M1, CDS: M1
CA_04_PB1 mapping	162	Insertion	-	G	29	6574	0.441132	CDS: PB1, Gene: PB1, Gene: PB1-F2, Misc. feature: nonfunctional PB1-F2 protein due to mutation	QEH91769.1:p.Glu51fs
CA_04_PB1 mapping	159	SNV	C	T	29	6610	0.438729	CDS: PB1, Gene: PB1, Gene: PB1-F2, Misc. feature: nonfunctional PB1-F2 protein due to mutation
CA04_HA mapping	1472	SNV	T	G	162	37452	0.432554	CDS: HA, Gene: HA, Mature peptide: Mature peptide	QEH91773.1:p.Phe484Leu
CA04_NS mapping	707	SNV	A	G	402	92941	0.432532	Gene: NEP, CDS: NEP	QEH91771.1:p.Glu74Gly
CA04_NS mapping	821	SNV	A	G	198	46414	0.426595	Gene: NEP, CDS: NEP	QEH91771.1:p.Glu112Gly
CA04_PA mapping	109	Deletion	AAC	-	42	9869	0.425575	Gene: PA, Gene: PA-X, CDS: PA, CDS: PA-X	QEH91765.1:p.Asn33del; QEH91766.1:p.Asn33del
CA04_HA mapping	1373	SNV	T	C	138	32579	0.423586	CDS: HA, Gene: HA, Mature peptide: Mature peptide
CA04_PA mapping	72	Deletion	AATG	-	44	10399	0.423118	Gene: PA, Gene: PA-X, CDS: PA, CDS: PA-X	QEH91766.1:p.Met21fs; QEH91765.1:p.Met21fs
CA_04_PB1 mapping	2149	Deletion	AGC	-	32	7613	0.420334	CDS: PB1, Gene: PB1	QEH91769.1:p.Ser713del
CA04_M mapping	208	SNV	G	C	313	75036	0.417133	Gene: M2, Gene: M1, CDS: M1
CA04_PA mapping	29	SNV	G	A	37	9097	0.406727	Gene: PA, Gene: PA-X, CDS: PA, CDS: PA-X	QEH91765.1:p.Arg6Gln; QEH91766.1:p.Arg6Gln
CA_04_PB1 mapping	52	SNV	G	A	20	4963	0.402982	CDS: PB1, Gene: PB1	QEH91769.1:p.Ala14Thr
CA04_PB2 mapping	2095	SNV	T	C	41	10249	0.400039	Gene: PB2, CDS: PB2	QEH91772.1:p.Phe694Leu
CA04_PB2 mapping	233	Insertion	-	G	33	8500	0.388235	Gene: PB2, CDS: PB2	QEH91772.1:p.Gln73fs
CA04_PB2 mapping	124	SNV	G	A	51	13712	0.371937	Gene: PB2, CDS: PB2	QEH91772.1:p.Gly37Arg
CA04_M mapping	838	SNV	T	C	261	70789	0.368701	Gene: M2, CDS: M2	QEH91768.1:p.Leu46Pro
CA04_PA mapping	1052	SNV	A	G	29	7887	0.367694	Gene: PA, CDS: PA	QEH91765.1:p.Asp347Gly
CA04_NP mapping	1533	SNV	A	G	16	4430	0.361174
CA_04_PB1 mapping	42	Deletion	A	-	18	5044	0.35686	CDS: PB1, Gene: PB1	QEH91769.1:p.Ile12fs
CA_04_PB1 mapping	42	Deletion	AAAA	-	18	5075	0.35468	CDS: PB1, Gene: PB1	QEH91769.1:p.Lys11fs
CA04_M mapping	838	Insertion	-	T	247	70253	0.351586	Gene: M2, CDS: M2	QEH91768.1:p.Lys49fs
CA_04_PB1 mapping	443	SNV	C	T	25	7281	0.343359	CDS: PB1, Gene: PB1	QEH91769.1:p.Ala144Val
CA04_PB2 mapping	126	Deletion	A	-	46	13549	0.339508	Gene: PB2, CDS: PB2	QEH91772.1:p.Arg38fs
CA04_PB2 mapping	1938	SNV	A	G	32	9447	0.338732	Gene: PB2, CDS: PB2
CA04_HA mapping	1280	SNV	A	G	118	37020	0.318747	CDS: HA, Gene: HA, Mature peptide: Mature peptide
CA_04_PB1 mapping	2279	SNV	A	G	10	3164	0.316056	CDS: PB1, Gene: PB1	QEH91769.1:p.Gln756Arg
CA_04_PB1 mapping	134	Deletion	AC	-	21	6756	0.310835	CDS: PB1, Gene: PB1, Gene: PB1-F2, Misc. feature: nonfunctional PB1-F2 protein due to mutation	QEH91769.1:p.Thr42fs
CA_04_PB1 mapping	1966	SNV	G	A	29	9390	0.308839	CDS: PB1, Gene: PB1	QEH91769.1:p.Ala652Thr
CA04_NP mapping	9	SNV	T	C	70	22668	0.308805
CA_04_PB1 mapping	1495	SNV	T	C	23	7481	0.307446	CDS: PB1, Gene: PB1	QEH91769.1:p.Phe495Leu
CA04_NS mapping	831	SNV	T	C	94	30759	0.305602	Gene: NEP, CDS: NEP
CA04_NP mapping	40	SNV	T	C	99	32473	0.304869	Gene: NP, CDS: NP	QEH91774.1:p.Ser3Pro
CA_04_PB1 mapping	80	SNV	C	A	18	5907	0.304723	CDS: PB1, Gene: PB1	QEH91769.1:p.Pro23His
CA04_NS mapping	857	Deletion	A	-	62	20581	0.301249
CA04_NP mapping	130	SNV	A	G	119	39984	0.297619	Gene: NP, CDS: NP	QEH91774.1:p.Ile33Val
CA04_NA mapping	238	SNV	G	A	117	40038	0.292222	Gene: NA, CDS: NA	QEH91764.1:p.Gly77Glu
CA_04_PB1 mapping	125	Deletion	AC	-	20	7104	0.281532	CDS: PB1, Gene: PB1, Gene: PB1-F2, Misc. feature: nonfunctional PB1-F2 protein due to mutation	QEH91769.1:p.Thr39fs
CA04_PB2 mapping	144	SNV	C	T	27	9682	0.278868	Gene: PB2, CDS: PB2
CA04_HA mapping	1278	SNV	A	G	101	36736	0.274935	CDS: HA, Gene: HA, Mature peptide: Mature peptide	QEH91773.1:p.Arg420Gly
CA_04_PB1 mapping	376	SNV	C	T	18	6652	0.270595	CDS: PB1, Gene: PB1, Gene: PB1-F2, Misc. feature: nonfunctional PB1-F2 protein due to mutation
CA04_PB2 mapping	1991	SNV	A	T	26	9834	0.264389	Gene: PB2, CDS: PB2	QEH91772.1:p.Asn659Ile
CA04_PA mapping	126	SNV	A	G	23	8855	0.25974	Gene: PA, Gene: PA-X, CDS: PA, CDS: PA-X	QEH91766.1:p.Ile38Met; QEH91765.1:p.Ile38Met
CA_04_PB1 mapping	42	Deletion	AAA	-	13	5068	0.256511	CDS: PB1, Gene: PB1	QEH91769.1:p.Lys11del
CA04_NA mapping	276	SNV	T	C	105	41276	0.254385	Gene: NA, CDS: NA	QEH91764.1:p.Ser90Pro
CA_04_PB1 mapping	2097	SNV	A	C	21	8332	0.25204	CDS: PB1, Gene: PB1
CA04_NS mapping	53	SNV	T	C	243	96540	0.251709	Gene: NEP, Gene: NS1, CDS: NS1
CA04_HA mapping	173	SNV	A	G	77	30919	0.249038	CDS: HA, Gene: HA, Mature peptide: Mature peptide
CA04_HA mapping	1296	Deletion	A	-	83	33876	0.245011	CDS: HA, Gene: HA, Mature peptide: Mature peptide	QEH91773.1:p.Val428fs
CA_04_PB1 mapping	155	Deletion	AAT	-	16	6633	0.241218	CDS: PB1, Gene: PB1, Gene: PB1-F2, Misc. feature: nonfunctional PB1-F2 protein due to mutation	QEH91769.1:p.Gln48_Tyr49delinsHis
CA04_NS mapping	815	SNV	A	G	127	53100	0.239171	Gene: NEP, CDS: NEP	QEH91771.1:p.Glu110Gly
CA04_M mapping	136	SNV	T	C	168	71623	0.234562	Gene: M2, Gene: M1, CDS: M1
CA04_PB2 mapping	2125	SNV	T	C	22	9612	0.228881	Gene: PB2, CDS: PB2	QEH91772.1:p.Tyr704His
CA04_PB2 mapping	2122	SNV	A	G	22	9681	0.227249	Gene: PB2, CDS: PB2	QEH91772.1:p.Arg703Gly
CA04_HA mapping	528	Deletion	A	-	70	31128	0.224878	CDS: HA, Gene: HA, Mature peptide: Mature peptide	QEH91773.1:p.Gly172fs
CA_04_PB1 mapping	134	SNV	A	G	15	6699	0.223914	CDS: PB1, Gene: PB1, Gene: PB1-F2, Misc. feature: nonfunctional PB1-F2 protein due to mutation	QEH91769.1:p.Asp41Gly
CA04_HA mapping	615	Deletion	C	-	69	30911	0.223222	CDS: HA, Gene: HA, Mature peptide: Mature peptide	QEH91773.1:p.Pro199fs
CA_04_PB1 mapping	34	SNV	C	T	11	4976	0.221061	CDS: PB1, Gene: PB1	QEH91769.1:p.Leu8Phe
CA04_PA mapping	2026	SNV	C	T	20	9393	0.212925	Gene: PA, CDS: PA	QEH91765.1:p.Leu672Phe
CA04_HA mapping	1430	Deletion	A	-	72	35318	0.203862	CDS: HA, Gene: HA, Mature peptide: Mature peptide	QEH91773.1:p.Asn472fs
CA04_HA mapping	1273	Deletion	A	-	75	36910	0.203197	CDS: HA, Gene: HA, Mature peptide: Mature peptide	QEH91773.1:p.Arg420fs
CA04_NP mapping	1533	Deletion	A	-	9	4430	0.20316
CA04_PB2 mapping	2120	SNV	A	G	20	9861	0.202819	Gene: PB2, CDS: PB2	QEH91772.1:p.Lys702Arg
CA_04_PB1 mapping	1842	SNV	C	T	18	9179	0.1961	CDS: PB1, Gene: PB1
CA_04_PB1 mapping	43	Deletion	AAAATTCCAGCGC	-	10	5199	0.192345	CDS: PB1, Gene: PB1	QEH91769.1:p.Ile12fs
CA04_NS mapping	826	SNV	A	T	75	40741	0.18409	Gene: NEP, CDS: NEP	QEH91771.1:p.Arg114*
CA_04_PB1 mapping	2092	Deletion	AATCT	-	15	8506	0.176346	CDS: PB1, Gene: PB1	QEH91769.1:p.Asn694fs
CA_04_PB1 mapping	2078	SNV	A	G	15	8586	0.174703	CDS: PB1, Gene: PB1	QEH91769.1:p.Tyr689Cys
CA04_HA mapping	550	SNV	A	C	55	31963	0.172074	CDS: HA, Gene: HA, Mature peptide: Mature peptide	QEH91773.1:p.Lys177Thr
CA04_PA mapping	1859	SNV	C	T	14	8155	0.171674	Gene: PA, CDS: PA	QEH91765.1:p.Ser616Leu
CA04_NA mapping	715	SNV	G	A	74	43517	0.170048	Gene: NA, CDS: NA	QEH91764.1:p.Gly236Asp
CA04_PA mapping	2145	SNV	C	A	14	8260	0.169492	Gene: PA, CDS: PA
CA_04_PB1 mapping	156	SNV	A	G	11	6566	0.16753	CDS: PB1, Gene: PB1, Gene: PB1-F2, Misc. feature: nonfunctional PB1-F2 protein due to mutation
CA04_PA mapping	73	SNV	A	G	17	10182	0.166961	Gene: PA, Gene: PA-X, CDS: PA, CDS: PA-X	QEH91766.1:p.Met21Val; QEH91765.1:p.Met21Val
CA04_M mapping	367	SNV	C	T	158	98209	0.160881	Gene: M2, Gene: M1, CDS: M1
CA_04_PB1 mapping	181	Deletion	ACAA	-	10	6267	0.159566	CDS: PB1, Gene: PB1, Gene: PB1-F2, Misc. feature: nonfunctional PB1-F2 protein due to mutation	QEH91769.1:p.Asn58fs
CA04_PB2 mapping	2138	Deletion	T	-	13	8198	0.158575	Gene: PB2, CDS: PB2	QEH91772.1:p.Leu708fs
CA_04_PB1 mapping	2279	Deletion	A	-	5	3164	0.158028	CDS: PB1, Gene: PB1	QEH91769.1:p.Lys757fs
CA04_PB2 mapping	14	Deletion	AT	-	17	10969	0.154982
CA04_PB2 mapping	2124	SNV	A	G	15	9687	0.154847	Gene: PB2, CDS: PB2
CA_04_PB1 mapping	573	Deletion	A	-	9	5968	0.150804	CDS: PB1, Gene: PB1	QEH91769.1:p.Arg189fs
CA04_PB2 mapping	2127	SNV	T	A	13	8673	0.14989	Gene: PB2, CDS: PB2	QEH91772.1:p.Tyr704*
CA04_HA mapping	1086	Deletion	G	-	27	18685	0.144501	CDS: HA, Gene: HA, Mature peptide: Mature peptide	QEH91773.1:p.Trp358fs
CA_04_PB1 mapping	2093	SNV	A	G	11	8187	0.134359	CDS: PB1, Gene: PB1	QEH91769.1:p.Asn694Ser
CA04_PB2 mapping	116	Deletion	AC	-	20	15086	0.132573	Gene: PB2, CDS: PB2	QEH91772.1:p.Thr35fs
CA04_PA mapping	778	Deletion	A	-	8	6135	0.130399	Gene: PA, CDS: PA	QEH91765.1:p.Ile257fs
CA04_PA mapping	2062	Deletion	G	-	13	9976	0.130313	Gene: PA, CDS: PA	QEH91765.1:p.Leu686fs
CA_04_PB1 mapping	1126	SNV	A	T	9	7046	0.127732	CDS: PB1, Gene: PB1	QEH91769.1:p.Met372Leu
CA04_PB2 mapping	136	Insertion	-	A	16	12535	0.127643	Gene: PB2, CDS: PB2	QEH91772.1:p.Asn42fs
CA_04_PB1 mapping	2094	SNV	T	C	10	8091	0.123594	CDS: PB1, Gene: PB1
CA04_NA mapping	1046	Deletion	A	-	51	41720	0.122244	Gene: NA, CDS: NA	QEH91764.1:p.Ser350fs
CA04_PB2 mapping	1331	Deletion	A	-	9	7577	0.118781	Gene: PB2, CDS: PB2	QEH91772.1:p.Asp441fs
CA_04_PB1 mapping	158	Deletion	ACTCAG	-	8	6762	0.118308	CDS: PB1, Gene: PB1, Gene: PB1-F2, Misc. feature: nonfunctional PB1-F2 protein due to mutation	QEH91769.1:p.Tyr49_Glu51delins*
CA04_PB2 mapping	2008	Deletion	CT	-	13	11104	0.117075	Gene: PB2, CDS: PB2	QEH91772.1:p.Leu665fs
CA04_PA mapping	681	Deletion	C	-	7	6274	0.111572	Gene: PA, Gene: PA-X, CDS: PA, CDS: PA-X	QEH91765.1:p.Ser225fs; QEH91766.1:p.Pro224fs
CA04_M mapping	994	Deletion	A	-	13	11871	0.109511	Gene: M2, CDS: M2	QEH91768.1:p.*98fs
CA_04_PB1 mapping	135	SNV	C	T	7	6614	0.105836	CDS: PB1, Gene: PB1, Gene: PB1-F2, Misc. feature: nonfunctional PB1-F2 protein due to mutation
CA04_HA mapping	1744	Insertion	-	T	4	3809	0.105014
CA_04_PB1 mapping	2078	Deletion	ACC	-	9	8707	0.103365	CDS: PB1, Gene: PB1	QEH91769.1:p.Tyr689_Gln690delins*
CA_04_PB1 mapping	435	SNV	T	A	7	6825	0.102564	CDS: PB1, Gene: PB1

## Sheet: 7801-NS-5D_L004 (paired, tr...
Mapping	Reference Position	Type	Reference	Allele	Count	Coverage	Frequency	Overlapping annotations	Amino acid change
CA04_PB2 mapping	586	SNV	G	A	2479	4773	51.938	Gene: PB2, CDS: PB2	QEH91772.1:p.Glu191Lys
CA04_PB2 mapping	921	SNV	A	G	1065	5269	20.2126	Gene: PB2, CDS: PB2
CA04_HA mapping	456	SNV	G	A	1730	16718	10.3481	CDS: HA, Gene: HA, Mature peptide: Mature peptide	QEH91773.1:p.Asp146Asn
CA04_NP mapping	1174	SNV	C	T	3648	38638	9.44148	Gene: NP, CDS: NP
CA04_PB2 mapping	135	SNV	G	A	3159	35948	8.78769	Gene: PB2, CDS: PB2
CA_04_PB1 mapping	1451	SNV	A	G	538	6795	7.91759	CDS: PB1, Gene: PB1	QEH91769.1:p.Lys480Arg
CA04_NA mapping	755	SNV	A	G	2752	38516	7.14508	Gene: NA, CDS: NA
CA04_HA mapping	558	SNV	A	G	1255	17738	7.07521	CDS: HA, Gene: HA, Mature peptide: Mature peptide	QEH91773.1:p.Lys180Glu
CA04_PA mapping	283	SNV	G	A	556	7966	6.97966	Gene: PA, Gene: PA-X, CDS: PA, CDS: PA-X	QEH91766.1:p.Val91Met; QEH91765.1:p.Val91Met
CA04_NP mapping	1223	SNV	A	G	2484	40818	6.08555	Gene: NP, CDS: NP	QEH91774.1:p.Asn397Ser
CA04_NA mapping	254	SNV	C	T	1893	32314	5.85814	Gene: NA, CDS: NA
CA04_PA mapping	126	SNV	A	G	945	17120	5.51986	Gene: PA, Gene: PA-X, CDS: PA, CDS: PA-X	QEH91766.1:p.Ile38Met; QEH91765.1:p.Ile38Met
CA04_NA mapping	1114	SNV	A	G	988	28511	3.46533	Gene: NA, CDS: NA	QEH91764.1:p.Asn369Ser
CA04_PB2 mapping	204	Insertion	-	C	474	16235	2.91962	Gene: PB2, CDS: PB2	QEH91772.1:p.Met64fs
CA04_PA mapping	2202	SNV	A	G	78	3307	2.35863
CA04_HA mapping	1472	SNV	T	G	460	19808	2.32229	CDS: HA, Gene: HA, Mature peptide: Mature peptide	QEH91773.1:p.Phe484Leu
CA04_HA mapping	550	SNV	A	C	382	17731	2.15442	CDS: HA, Gene: HA, Mature peptide: Mature peptide	QEH91773.1:p.Lys177Thr
CA_04_PB1 mapping	864	SNV	T	C	118	5603	2.10601	CDS: PB1, Gene: PB1
CA_04_PB1 mapping	277	SNV	C	T	106	6380	1.66144	CDS: PB1, Gene: PB1, Gene: PB1-F2, Misc. feature: nonfunctional PB1-F2 protein due to mutation
CA04_PB2 mapping	1755	SNV	T	C	113	6947	1.6266	Gene: PB2, CDS: PB2
CA04_PA mapping	633	SNV	T	C	92	5876	1.56569	Gene: PA, Gene: PA-X, CDS: PA, CDS: PA-X	QEH91766.1:p.Leu207Ser
CA04_PA mapping	1533	SNV	A	G	93	6001	1.54974	Gene: PA, CDS: PA
CA04_M mapping	909	SNV	G	A	916	60983	1.50206	Gene: M2, CDS: M2	QEH91768.1:p.Glu70Lys
CA04_PB2 mapping	663	SNV	G	A	73	4864	1.50082	Gene: PB2, CDS: PB2
CA04_NP mapping	80	SNV	G	A	466	31294	1.4891	Gene: NP, CDS: NP	QEH91774.1:p.Gly16Asp
CA04_PB2 mapping	214	SNV	A	C	142	9829	1.4447	Gene: PB2, CDS: PB2	QEH91772.1:p.Ile67Leu
CA_04_PB1 mapping	2126	SNV	A	G	151	10558	1.4302	CDS: PB1, Gene: PB1	QEH91769.1:p.Tyr705Cys
CA04_NS mapping	708	SNV	G	A	891	62804	1.4187	Gene: NEP, CDS: NEP
CA04_NS mapping	96	SNV	G	A	1141	81450	1.40086	Gene: NEP, Gene: NS1, CDS: NS1	QEH91770.1:p.Gly28Ser
CA_04_PB1 mapping	1495	Deletion	T	-	99	7102	1.39397	CDS: PB1, Gene: PB1	QEH91769.1:p.Tyr497fs
CA04_NS mapping	254	SNV	A	T	973	74276	1.30998	Gene: NEP, Gene: NS1, CDS: NS1
CA04_M mapping	343	SNV	T	C	888	70110	1.26658	Gene: M2, Gene: M1, CDS: M1
CA04_NA mapping	1422	SNV	G	T	25	2021	1.23701
CA04_PB2 mapping	628	SNV	T	C	60	4931	1.21679	Gene: PB2, CDS: PB2	QEH91772.1:p.Tyr205His
CA04_NP mapping	465	SNV	T	C	468	39355	1.18918	Gene: NP, CDS: NP
CA04_PA mapping	1936	SNV	G	A	217	18437	1.17698	Gene: PA, CDS: PA	QEH91765.1:p.Ala642Thr
CA04_PB2 mapping	610	SNV	G	A	59	5041	1.1704	Gene: PB2, CDS: PB2	QEH91772.1:p.Ala199Thr
CA04_PB2 mapping	2019	SNV	T	C	78	6737	1.15779	Gene: PB2, CDS: PB2
CA_04_PB1 mapping	84	SNV	T	C	105	9146	1.14804	CDS: PB1, Gene: PB1
CA04_PB2 mapping	1329	SNV	C	T	49	4467	1.09693	Gene: PB2, CDS: PB2
CA04_PB2 mapping	1191	SNV	G	A	67	6201	1.08047	Gene: PB2, CDS: PB2
CA04_PB2 mapping	429	SNV	A	G	49	4557	1.07527	Gene: PB2, CDS: PB2
CA_04_PB1 mapping	1721	SNV	C	T	81	7606	1.06495	CDS: PB1, Gene: PB1	QEH91769.1:p.Thr570Met
CA_04_PB1 mapping	28	SNV	A	G	80	7626	1.04904	CDS: PB1, Gene: PB1	QEH91769.1:p.Thr6Ala
CA04_PB2 mapping	390	SNV	G	A	49	4703	1.04189	Gene: PB2, CDS: PB2
CA04_PB2 mapping	467	SNV	A	T	49	4775	1.02618	Gene: PB2, CDS: PB2	QEH91772.1:p.His151Leu
CA04_HA mapping	535	SNV	G	A	176	17221	1.02201	CDS: HA, Gene: HA, Mature peptide: Mature peptide	QEH91773.1:p.Gly172Glu
CA04_HA mapping	567	SNV	A	C	179	17545	1.02023	CDS: HA, Gene: HA, Mature peptide: Mature peptide	QEH91773.1:p.Ile183Leu
CA04_PA mapping	1043	SNV	A	G	61	6138	0.993809	Gene: PA, CDS: PA	QEH91765.1:p.Glu344Gly
CA_04_PB1 mapping	664	SNV	C	A	50	5087	0.982898	CDS: PB1, Gene: PB1	QEH91769.1:p.Leu218Ile
CA04_HA mapping	980	SNV	T	C	153	15768	0.97032	CDS: HA, Gene: HA, Mature peptide: Mature peptide
CA04_PB2 mapping	685	SNV	A	G	47	4891	0.960949	Gene: PB2, CDS: PB2	QEH91772.1:p.Thr224Ala
CA04_PA mapping	1196	SNV	G	A	66	6922	0.953482	Gene: PA, CDS: PA	QEH91765.1:p.Ser395Asn
CA04_M mapping	998	SNV	A	G	89	9335	0.953401
CA04_PB2 mapping	1911	SNV	A	G	61	6407	0.952084	Gene: PB2, CDS: PB2
CA04_PB2 mapping	885	SNV	A	G	50	5286	0.945895	Gene: PB2, CDS: PB2
CA04_HA mapping	452	SNV	C	A	155	16690	0.9287	CDS: HA, Gene: HA, Mature peptide: Mature peptide	QEH91773.1:p.Asp144Glu
CA04_HA mapping	1421	SNV	A	G	172	18670	0.921264	CDS: HA, Gene: HA, Mature peptide: Mature peptide
CA04_HA mapping	828	SNV	T	C	168	18568	0.904782	CDS: HA, Gene: HA, Mature peptide: Mature peptide	QEH91773.1:p.Tyr270His
CA04_PA mapping	1000	SNV	A	G	56	6246	0.896574	Gene: PA, CDS: PA	QEH91765.1:p.Ile330Val
CA_04_PB1 mapping	840	SNV	T	C	48	5403	0.888395	CDS: PB1, Gene: PB1
CA04_PA mapping	620	Insertion	-	A	51	5748	0.887265	Gene: PA, Gene: PA-X, CDS: PA, CDS: PA-X	QEH91765.1:p.Phe205fs; QEH91766.1:p.Asn204fs
CA04_PA mapping	2205	SNV	A	G	12	1353	0.886918
CA04_HA mapping	263	SNV	T	C	150	16974	0.883704	CDS: HA, Gene: HA, Mature peptide: Mature peptide
CA04_PA mapping	1324	SNV	A	G	63	7173	0.878294	Gene: PA, CDS: PA	QEH91765.1:p.Ile438Val
CA04_PB2 mapping	108	SNV	C	T	381	43600	0.873853	Gene: PB2, CDS: PB2
CA04_NS mapping	566	SNV	A	G	627	71986	0.871003	Gene: NEP, Gene: NS1, CDS: NEP, CDS: NS1	QEH91771.1:p.Asp27Gly
CA04_PA mapping	1241	SNV	A	G	55	6358	0.865052	Gene: PA, CDS: PA	QEH91765.1:p.Glu410Gly
CA_04_PB1 mapping	430	SNV	G	A	48	5558	0.86362	CDS: PB1, Gene: PB1	QEH91769.1:p.Ala140Thr
CA_04_PB1 mapping	1791	SNV	T	C	67	7765	0.862846	CDS: PB1, Gene: PB1
CA04_NA mapping	173	SNV	T	C	242	28411	0.851783	Gene: NA, CDS: NA
CA04_HA mapping	1032	SNV	A	G	111	13522	0.820884	CDS: HA, Gene: HA, Mature peptide: Mature peptide	QEH91773.1:p.Ile338Val
CA04_PA mapping	1701	SNV	A	G	57	6944	0.820853	Gene: PA, CDS: PA
CA04_PA mapping	484	SNV	A	C	39	4875	0.8	Gene: PA, Gene: PA-X, CDS: PA, CDS: PA-X	QEH91766.1:p.Lys158Gln; QEH91765.1:p.Lys158Gln
CA04_HA mapping	1248	SNV	G	A	174	22078	0.788115	CDS: HA, Gene: HA, Mature peptide: Mature peptide	QEH91773.1:p.Val410Ile
CA04_HA mapping	846	SNV	A	C	144	18378	0.783546	CDS: HA, Gene: HA, Mature peptide: Mature peptide
CA_04_PB1 mapping	1733	SNV	T	C	59	7578	0.77857	CDS: PB1, Gene: PB1	QEH91769.1:p.Phe574Ser
CA04_PA mapping	1648	SNV	G	T	51	6627	0.769579	Gene: PA, CDS: PA	QEH91765.1:p.Gly546*
CA04_HA mapping	236	SNV	T	C	130	17146	0.758194	CDS: HA, Gene: HA, Mature peptide: Mature peptide
CA04_NA mapping	1219	SNV	G	A	193	25814	0.747656	Gene: NA, CDS: NA	QEH91764.1:p.Gly404Glu
CA04_PA mapping	294	SNV	A	G	61	8188	0.744993	Gene: PA, Gene: PA-X, CDS: PA, CDS: PA-X	QEH91766.1:p.Ile94Met; QEH91765.1:p.Ile94Met
CA04_PB2 mapping	158	SNV	A	G	189	25890	0.730012	Gene: PB2, CDS: PB2	QEH91772.1:p.Lys48Arg
CA04_PB2 mapping	40	SNV	G	A	271	38185	0.709703	Gene: PB2, CDS: PB2	QEH91772.1:p.Asp9Asn
CA04_NS mapping	83	SNV	A	T	502	70912	0.70792	Gene: NEP, Gene: NS1, CDS: NS1
CA_04_PB1 mapping	241	Deletion	A	-	43	6081	0.707121	CDS: PB1, Gene: PB1, Gene: PB1-F2, Misc. feature: nonfunctional PB1-F2 protein due to mutation	QEH91769.1:p.Asn77fs
CA04_HA mapping	852	SNV	G	A	129	18281	0.705651	CDS: HA, Gene: HA, Mature peptide: Mature peptide	QEH91773.1:p.Ala278Thr
CA_04_PB1 mapping	1712	SNV	A	G	53	7518	0.704975	CDS: PB1, Gene: PB1	QEH91769.1:p.Gln567Arg
CA04_NA mapping	483	SNV	A	G	194	27677	0.700943	Gene: NA, CDS: NA	QEH91764.1:p.Met159Val
CA04_PB2 mapping	1297	SNV	C	T	32	4567	0.700679	Gene: PB2, CDS: PB2
CA04_PB2 mapping	1592	SNV	A	G	47	6776	0.693625	Gene: PB2, CDS: PB2	QEH91772.1:p.Lys526Arg
CA_04_PB1 mapping	1742	SNV	A	G	51	7486	0.681272	CDS: PB1, Gene: PB1	QEH91769.1:p.Lys577Arg
CA_04_PB1 mapping	1504	SNV	C	T	49	7228	0.677919	CDS: PB1, Gene: PB1	QEH91769.1:p.Arg498Cys
CA04_PA mapping	1285	SNV	C	T	47	7114	0.660669	Gene: PA, CDS: PA	QEH91765.1:p.Leu425Phe
CA04_NP mapping	1530	SNV	A	G	26	4017	0.647249	Gene: NP, CDS: NP	QEH91774.1:p.*499Trp
CA04_HA mapping	1463	SNV	C	A	129	20115	0.641312	CDS: HA, Gene: HA, Mature peptide: Mature peptide	QEH91773.1:p.Cys481*
CA04_PB2 mapping	1965	SNV	A	G	38	5956	0.638012	Gene: PB2, CDS: PB2
CA04_NA mapping	1190	SNV	A	G	182	28877	0.630259	Gene: NA, CDS: NA
CA_04_PB1 mapping	804	SNV	A	G	32	5199	0.615503	CDS: PB1, Gene: PB1
CA04_HA mapping	528	Insertion	-	A	106	17240	0.614849	CDS: HA, Gene: HA, Mature peptide: Mature peptide	QEH91773.1:p.Gly172fs
CA04_HA mapping	569	SNV	T	A	104	17001	0.611729	CDS: HA, Gene: HA, Mature peptide: Mature peptide
CA04_HA mapping	1734	SNV	A	G	16	2640	0.606061
CA04_NA mapping	737	SNV	C	T	213	35793	0.595088	Gene: NA, CDS: NA
CA04_PB2 mapping	1797	SNV	A	G	37	6384	0.579574	Gene: PB2, CDS: PB2
CA04_NA mapping	839	SNV	G	A	197	34139	0.577053	Gene: NA, CDS: NA
CA04_NA mapping	782	SNV	A	G	202	35077	0.575876	Gene: NA, CDS: NA	QEH91764.1:p.Ile258Met
CA04_PA mapping	2159	SNV	A	G	66	11461	0.575866	Gene: PA, CDS: PA	QEH91765.1:p.Lys716Arg
CA04_PB2 mapping	1086	SNV	T	A	28	4895	0.572012	Gene: PB2, CDS: PB2	QEH91772.1:p.His357Gln
CA_04_PB1 mapping	470	SNV	A	G	30	5310	0.564972	CDS: PB1, Gene: PB1	QEH91769.1:p.Asn153Ser
CA04_HA mapping	1151	SNV	A	C	110	19475	0.564827	CDS: HA, Gene: HA, Mature peptide: Mature peptide
CA04_HA mapping	914	SNV	A	C	95	16930	0.561134	CDS: HA, Gene: HA, Mature peptide: Mature peptide
CA04_NP mapping	182	SNV	G	A	153	27876	0.548859	Gene: NP, CDS: NP	QEH91774.1:p.Ser50Asn
CA04_NA mapping	743	SNV	A	G	195	35650	0.546985	Gene: NA, CDS: NA
CA04_HA mapping	1515	SNV	G	A	96	17586	0.545889	CDS: HA, Gene: HA, Mature peptide: Mature peptide	QEH91773.1:p.Gly499Arg
CA04_PA mapping	2053	SNV	T	C	77	14245	0.540541	Gene: PA, CDS: PA	QEH91765.1:p.Phe681Leu
CA04_PA mapping	641	SNV	C	A	31	5778	0.536518	Gene: PA, Gene: PA-X, CDS: PA, CDS: PA-X	QEH91766.1:p.Leu210Ile; QEH91765.1:p.Thr210Asn
CA04_PB2 mapping	1186	SNV	G	A	32	6033	0.530416	Gene: PB2, CDS: PB2	QEH91772.1:p.Glu391Lys
CA_04_PB1 mapping	1495	Insertion	-	T	37	7079	0.522673	CDS: PB1, Gene: PB1	QEH91769.1:p.Tyr497fs
CA04_NP mapping	1041	SNV	T	C	163	31566	0.516378	Gene: NP, CDS: NP
CA04_NA mapping	1060	SNV	T	C	169	32872	0.514115	Gene: NA, CDS: NA	QEH91764.1:p.Phe351Ser
CA04_PB2 mapping	1988	Deletion	ACA	-	31	6074	0.510372	Gene: PB2, CDS: PB2	QEH91772.1:p.Asn659del
CA04_NP mapping	622	SNV	A	G	207	40679	0.508862	Gene: NP, CDS: NP	QEH91774.1:p.Ile197Val
CA04_NP mapping	102	SNV	A	C	163	32258	0.505301	Gene: NP, CDS: NP
CA04_HA mapping	1296	Deletion	A	-	92	18369	0.500844	CDS: HA, Gene: HA, Mature peptide: Mature peptide	QEH91773.1:p.Val428fs
CA04_PA mapping	1049	SNV	A	G	33	6596	0.500303	Gene: PA, CDS: PA	QEH91765.1:p.Gln346Arg
CA04_NP mapping	1302	SNV	A	T	152	30661	0.495744	Gene: NP, CDS: NP
CA04_HA mapping	379	SNV	A	G	98	19779	0.495475	CDS: HA, Gene: HA, Mature peptide: Mature peptide	QEH91773.1:p.Glu120Gly
CA04_HA mapping	821	SNV	A	G	91	18386	0.494942	CDS: HA, Gene: HA, Mature peptide: Mature peptide
CA04_NS mapping	717	SNV	G	A	314	63930	0.491162	Gene: NEP, CDS: NEP
CA04_PB2 mapping	1555	SNV	T	C	34	6949	0.489279	Gene: PB2, CDS: PB2	QEH91772.1:p.Ser514Pro
CA_04_PB1 mapping	2055	SNV	A	G	46	9525	0.48294	CDS: PB1, Gene: PB1
CA_04_PB1 mapping	768	SNV	A	C	27	5602	0.481971	CDS: PB1, Gene: PB1
CA04_NP mapping	297	SNV	C	T	166	34638	0.479242	Gene: NP, CDS: NP
CA04_PA mapping	765	SNV	A	G	22	4640	0.474138	Gene: PA, CDS: PA
CA04_NS mapping	550	SNV	G	A	353	74476	0.473978	Gene: NEP, Gene: NS1, CDS: NEP, CDS: NS1	QEH91771.1:p.Gly22Arg; QEH91770.1:p.Gly179Glu
CA04_NP mapping	388	SNV	G	A	179	37879	0.472557	Gene: NP, CDS: NP	QEH91774.1:p.Val119Ile
CA04_HA mapping	1097	SNV	A	G	55	11759	0.467727	CDS: HA, Gene: HA, Mature peptide: Mature peptide
CA04_NP mapping	111	SNV	A	G	150	32107	0.467188	Gene: NP, CDS: NP
CA_04_PB1 mapping	1321	SNV	T	C	30	6459	0.464468	CDS: PB1, Gene: PB1	QEH91769.1:p.Trp437Arg
CA04_NS mapping	577	SNV	A	G	330	71112	0.464057	Gene: NEP, Gene: NS1, CDS: NEP, CDS: NS1	QEH91770.1:p.Asn188Ser; QEH91771.1:p.Met31Val
CA04_PB2 mapping	967	SNV	A	G	24	5182	0.463142	Gene: PB2, CDS: PB2	QEH91772.1:p.Arg318Gly
CA04_PA mapping	608	SNV	A	G	28	6060	0.462046	Gene: PA, Gene: PA-X, CDS: PA, CDS: PA-X	QEH91766.1:p.Arg199Gly; QEH91765.1:p.Glu199Gly
CA04_NP mapping	1290	Deletion	T	-	149	32561	0.457603	Gene: NP, CDS: NP	QEH91774.1:p.Phe420fs
CA04_PB2 mapping	343	SNV	C	T	22	4851	0.453515	Gene: PB2, CDS: PB2	QEH91772.1:p.His110Tyr
CA04_NP mapping	98	SNV	C	T	146	32293	0.45211	Gene: NP, CDS: NP	QEH91774.1:p.Ala22Val
CA04_NP mapping	158	Deletion	A	-	121	26919	0.449497	Gene: NP, CDS: NP	QEH91774.1:p.Met43fs
CA04_NP mapping	1335	SNV	A	T	120	26754	0.448531	Gene: NP, CDS: NP	QEH91774.1:p.Glu434Asp
CA04_PB2 mapping	1899	SNV	G	A	31	6913	0.44843	Gene: PB2, CDS: PB2
CA04_NA mapping	612	SNV	G	T	164	36600	0.448087	Gene: NA, CDS: NA	QEH91764.1:p.Ala202Ser
CA04_PB2 mapping	2075	SNV	A	G	34	7591	0.447899	Gene: PB2, CDS: PB2	QEH91772.1:p.Glu687Gly
CA04_NP mapping	270	SNV	A	G	155	34904	0.444075	Gene: NP, CDS: NP
CA04_NA mapping	975	SNV	G	A	166	37505	0.442608	Gene: NA, CDS: NA	QEH91764.1:p.Gly323Arg
CA04_HA mapping	245	SNV	T	C	75	17064	0.439522	CDS: HA, Gene: HA, Mature peptide: Mature peptide
CA04_HA mapping	731	SNV	G	A	68	15542	0.437524	CDS: HA, Gene: HA, Mature peptide: Mature peptide
CA04_PB2 mapping	1896	SNV	A	G	30	6871	0.436618	Gene: PB2, CDS: PB2
CA04_NA mapping	821	SNV	C	T	144	33025	0.436033	Gene: NA, CDS: NA
CA04_PB2 mapping	421	SNV	A	G	20	4597	0.435066	Gene: PB2, CDS: PB2	QEH91772.1:p.Arg136Gly
CA04_PB2 mapping	2189	SNV	T	C	67	15412	0.434726	Gene: PB2, CDS: PB2	QEH91772.1:p.Leu725Pro
CA_04_PB1 mapping	610	SNV	G	A	20	4630	0.431965	CDS: PB1, Gene: PB1	QEH91769.1:p.Val200Ile
CA04_NA mapping	1250	SNV	G	A	122	28310	0.430943	Gene: NA, CDS: NA
CA04_PA mapping	1810	SNV	T	C	31	7204	0.430316	Gene: PA, CDS: PA	QEH91765.1:p.Ser600Pro
CA04_NP mapping	1233	SNV	G	A	174	40498	0.429651	Gene: NP, CDS: NP
CA04_NP mapping	287	SNV	C	T	161	37483	0.429528	Gene: NP, CDS: NP	QEH91774.1:p.Ala85Val
CA04_PA mapping	1812	SNV	T	C	31	7267	0.426586	Gene: PA, CDS: PA
CA04_NA mapping	1325	SNV	C	T	100	23714	0.421692	Gene: NA, CDS: NA
CA04_HA mapping	1239	SNV	T	C	97	23215	0.417833	CDS: HA, Gene: HA, Mature peptide: Mature peptide	QEH91773.1:p.Phe407Leu
CA04_PA mapping	2096	SNV	T	C	63	15085	0.417633	Gene: PA, CDS: PA	QEH91765.1:p.Ile695Thr
CA_04_PB1 mapping	42	Deletion	AAAAATTCC	-	34	8142	0.417588	CDS: PB1, Gene: PB1	QEH91769.1:p.Lys11_Pro13del
CA04_M mapping	140	SNV	A	C	241	57960	0.415804	Gene: M2, Gene: M1, CDS: M1	QEH91767.1:p.Met43Leu
CA_04_PB1 mapping	2095	SNV	C	T	42	10199	0.411805	CDS: PB1, Gene: PB1
CA04_M mapping	838	Deletion	T	-	217	52713	0.411663	Gene: M2, CDS: M2	QEH91768.1:p.Phe48fs
CA04_NA mapping	569	SNV	C	T	147	35882	0.409676	Gene: NA, CDS: NA
CA04_HA mapping	693	SNV	A	G	69	16985	0.406241	CDS: HA, Gene: HA, Mature peptide: Mature peptide	QEH91773.1:p.Lys225Glu
CA04_M mapping	54	SNV	T	C	187	46074	0.405869	Gene: M2, Gene: M1, CDS: M1	QEH91767.1:p.Ile14Thr
CA04_M mapping	838	SNV	T	C	213	52713	0.404075	Gene: M2, CDS: M2	QEH91768.1:p.Leu46Pro
CA04_PA mapping	162	SNV	T	C	48	11982	0.400601	Gene: PA, Gene: PA-X, CDS: PA, CDS: PA-X
CA04_NA mapping	1177	SNV	A	C	120	29974	0.400347	Gene: NA, CDS: NA	QEH91764.1:p.Lys390Thr
CA_04_PB1 mapping	2016	Insertion	-	A	39	9743	0.400287	CDS: PB1, Gene: PB1	QEH91769.1:p.Lys669fs
CA04_PB2 mapping	1778	SNV	C	T	26	6553	0.396765	Gene: PB2, CDS: PB2	QEH91772.1:p.Thr588Ile
CA04_NP mapping	24	SNV	C	A	90	22891	0.393168
CA04_HA mapping	528	Deletion	A	-	68	17326	0.392474	CDS: HA, Gene: HA, Mature peptide: Mature peptide	QEH91773.1:p.Gly172fs
CA04_HA mapping	961	SNV	C	T	63	16144	0.390238	CDS: HA, Gene: HA, Mature peptide: Mature peptide	QEH91773.1:p.Pro314Leu
CA04_PA mapping	888	SNV	T	C	21	5400	0.388889	Gene: PA, CDS: PA
CA_04_PB1 mapping	2297	SNV	T	C	12	3103	0.386723
CA04_HA mapping	615	Deletion	C	-	66	17090	0.386191	CDS: HA, Gene: HA, Mature peptide: Mature peptide	QEH91773.1:p.Pro199fs
CA04_HA mapping	213	SNV	G	A	66	17119	0.385537	CDS: HA, Gene: HA, Mature peptide: Mature peptide	QEH91773.1:p.Ala65Thr
CA04_NA mapping	915	SNV	T	C	128	33287	0.384535	Gene: NA, CDS: NA	QEH91764.1:p.Trp303Arg
CA_04_PB1 mapping	2111	SNV	T	C	41	10712	0.382748	CDS: PB1, Gene: PB1	QEH91769.1:p.Phe700Ser
CA04_HA mapping	1116	SNV	T	C	55	14401	0.381918	CDS: HA, Gene: HA, Mature peptide: Mature peptide	QEH91773.1:p.Tyr366His
CA04_PB2 mapping	1128	SNV	A	T	22	5772	0.38115	Gene: PB2, CDS: PB2
CA04_NP mapping	1300	SNV	G	A	117	30952	0.378005	Gene: NP, CDS: NP	QEH91774.1:p.Ala423Thr
CA04_NA mapping	1053	Deletion	T	-	122	32322	0.377452	Gene: NA, CDS: NA	QEH91764.1:p.Ser350fs
CA_04_PB1 mapping	954	SNV	T	C	23	6099	0.377111	CDS: PB1, Gene: PB1
CA04_PB2 mapping	2174	SNV	A	G	65	17287	0.376005	Gene: PB2, CDS: PB2	QEH91772.1:p.Glu720Gly
CA04_PB2 mapping	2179	SNV	G	A	64	17075	0.374817	Gene: PB2, CDS: PB2	QEH91772.1:p.Ala722Thr
CA04_NS mapping	586	SNV	C	A	272	72616	0.374573	Gene: NEP, Gene: NS1, CDS: NEP, CDS: NS1	QEH91770.1:p.Thr191Lys
CA04_NP mapping	1291	SNV	T	G	120	32209	0.372567	Gene: NP, CDS: NP	QEH91774.1:p.Phe420Val
CA_04_PB1 mapping	141	SNV	A	G	31	8358	0.370902	CDS: PB1, Gene: PB1, Gene: PB1-F2, Misc. feature: nonfunctional PB1-F2 protein due to mutation
CA04_PB2 mapping	102	SNV	C	T	163	44095	0.369656	Gene: PB2, CDS: PB2
CA04_NS mapping	823	SNV	A	G	107	29142	0.367168	Gene: NEP, CDS: NEP	QEH91771.1:p.Ile113Val
CA04_PB2 mapping	2233	SNV	G	A	131	35712	0.366823	Gene: PB2, CDS: PB2	QEH91772.1:p.Asp740Asn
CA04_PB2 mapping	1554	SNV	G	A	27	7362	0.366748	Gene: PB2, CDS: PB2
CA04_M mapping	755	SNV	A	C	231	63314	0.364848	Gene: M2, Gene: M1, CDS: M2, CDS: M1	QEH91768.1:p.Arg18Ser; QEH91767.1:p.Met248Leu
CA04_NS mapping	29	SNV	C	A	192	53091	0.361643	Gene: NEP, Gene: NS1, CDS: NEP, CDS: NS1
CA04_NS mapping	518	SNV	A	G	299	82850	0.360893	Gene: NEP, Gene: NS1, CDS: NEP, CDS: NS1	QEH91771.1:p.Asp11Gly
CA_04_PB1 mapping	363	SNV	A	G	20	5583	0.35823	CDS: PB1, Gene: PB1, Gene: PB1-F2, Misc. feature: nonfunctional PB1-F2 protein due to mutation
CA04_M mapping	448	SNV	T	C	268	74835	0.358121	Gene: M2, Gene: M1, CDS: M1
CA04_PB2 mapping	106	SNV	A	G	156	43738	0.356669	Gene: PB2, CDS: PB2	QEH91772.1:p.Ile31Val
CA04_HA mapping	1430	Deletion	A	-	66	18610	0.354648	CDS: HA, Gene: HA, Mature peptide: Mature peptide	QEH91773.1:p.Asn472fs
CA04_NA mapping	293	SNV	T	C	120	33856	0.354442	Gene: NA, CDS: NA
CA04_PB2 mapping	65	SNV	G	A	146	41246	0.353974	Gene: PB2, CDS: PB2	QEH91772.1:p.Arg17His
CA04_NS mapping	276	SNV	C	A	270	77282	0.34937	Gene: NEP, Gene: NS1, CDS: NS1
CA04_PB2 mapping	2204	SNV	A	G	45	13042	0.345039	Gene: PB2, CDS: PB2	QEH91772.1:p.Asp730Gly
CA04_PB2 mapping	2094	SNV	A	G	48	13919	0.344852	Gene: PB2, CDS: PB2
CA_04_PB1 mapping	1430	SNV	T	C	22	6399	0.343804	CDS: PB1, Gene: PB1	QEH91769.1:p.Val473Ala
CA04_M mapping	298	SNV	A	C	242	70432	0.343594	Gene: M2, Gene: M1, CDS: M1	QEH91767.1:p.Arg95Ser
CA04_NS mapping	506	SNV	T	A	280	82047	0.341268	Gene: NEP, Gene: NS1, CDS: NS1
CA04_NA mapping	1320	SNV	A	G	83	24372	0.340555	Gene: NA, CDS: NA	QEH91764.1:p.Thr438Ala
CA_04_PB1 mapping	2000	SNV	C	T	34	9986	0.340477	CDS: PB1, Gene: PB1	QEH91769.1:p.Thr663Ile
CA04_PA mapping	1125	SNV	T	C	21	6178	0.339916	Gene: PA, CDS: PA
CA04_PA mapping	1585	SNV	T	C	23	6779	0.339283	Gene: PA, CDS: PA	QEH91765.1:p.Phe525Leu
CA04_M mapping	624	SNV	A	G	252	75023	0.335897	Gene: M2, Gene: M1, CDS: M1	QEH91767.1:p.Glu204Gly
CA04_HA mapping	1713	SNV	T	C	15	4469	0.335646	CDS: HA, Gene: HA, Mature peptide: Mature peptide	QEH91773.1:p.Cys565Arg
CA_04_PB1 mapping	793	SNV	A	G	18	5374	0.334946	CDS: PB1, Gene: PB1	QEH91769.1:p.Ser261Gly
CA04_NP mapping	1284	SNV	T	C	112	33452	0.334808	Gene: NP, CDS: NP
CA04_PA mapping	277	SNV	A	G	26	7791	0.333718	Gene: PA, Gene: PA-X, CDS: PA, CDS: PA-X	QEH91766.1:p.Thr89Ala; QEH91765.1:p.Thr89Ala
CA04_M mapping	185	SNV	G	A	185	55570	0.332913	Gene: M2, Gene: M1, CDS: M1	QEH91767.1:p.Gly58Arg
CA04_NA mapping	903	SNV	T	C	108	32528	0.332022	Gene: NA, CDS: NA	QEH91764.1:p.Ser299Pro
CA04_PA mapping	1812	SNV	T	A	24	7267	0.33026	Gene: PA, CDS: PA
CA04_M mapping	604	SNV	A	G	234	70897	0.330056	Gene: M2, Gene: M1, CDS: M1
CA04_NP mapping	74	SNV	A	G	93	28212	0.329647	Gene: NP, CDS: NP	QEH91774.1:p.Glu14Gly
CA_04_PB1 mapping	590	SNV	A	G	16	4861	0.32915	CDS: PB1, Gene: PB1	QEH91769.1:p.Asp193Gly
CA04_HA mapping	1268	SNV	C	A	64	19454	0.328981	CDS: HA, Gene: HA, Mature peptide: Mature peptide	QEH91773.1:p.His416Gln
CA04_NP mapping	1040	SNV	C	T	105	32042	0.327695	Gene: NP, CDS: NP	QEH91774.1:p.Ala336Val
CA04_PB2 mapping	97	SNV	A	C	146	44702	0.326607	Gene: PB2, CDS: PB2	QEH91772.1:p.Met28Leu
CA04_M mapping	674	SNV	A	G	251	77183	0.325201	Gene: M2, Gene: M1, CDS: M1	QEH91767.1:p.Thr221Ala
CA04_PB2 mapping	738	SNV	G	A	15	4654	0.322303	Gene: PB2, CDS: PB2
CA04_PB2 mapping	2160	SNV	T	C	58	18025	0.321775	Gene: PB2, CDS: PB2
CA04_HA mapping	318	SNV	C	T	60	18650	0.321716	CDS: HA, Gene: HA, Mature peptide: Mature peptide	QEH91773.1:p.Pro100Ser
CA04_NS mapping	622	SNV	G	A	214	66707	0.320806	Gene: NEP, Gene: NS1, CDS: NEP, CDS: NS1	QEH91771.1:p.Gly46Arg; QEH91770.1:p.Trp203*
CA04_NA mapping	875	SNV	A	T	109	33996	0.320626	Gene: NA, CDS: NA
CA04_PA mapping	2112	SNV	T	A	44	13743	0.320163	Gene: PA, CDS: PA
CA04_NA mapping	282	SNV	T	C	107	33474	0.319651	Gene: NA, CDS: NA	QEH91764.1:p.Cys92Arg
CA04_PA mapping	30	SNV	A	G	52	16397	0.317131	Gene: PA, Gene: PA-X, CDS: PA, CDS: PA-X
CA04_M mapping	669	SNV	T	A	247	78036	0.316521	Gene: M2, Gene: M1, CDS: M1	QEH91767.1:p.Ile219Asn
CA04_NS mapping	138	SNV	T	C	235	74270	0.316413	Gene: NEP, Gene: NS1, CDS: NS1	QEH91770.1:p.Ser42Pro
CA04_NS mapping	498	SNV	C	T	261	82769	0.315335	Gene: NEP, Gene: NS1, CDS: NS1	QEH91770.1:p.Pro162Ser
CA04_HA mapping	13	SNV	C	T	15	4764	0.314861
CA04_HA mapping	1606	SNV	A	T	56	17841	0.313884	CDS: HA, Gene: HA, Mature peptide: Mature peptide	QEH91773.1:p.Gln529Leu
CA04_PA mapping	2088	SNV	G	A	49	15653	0.313039	Gene: PA, CDS: PA
CA04_M mapping	849	SNV	T	C	184	58792	0.312968	Gene: M2, CDS: M2	QEH91768.1:p.Cys50Arg
CA04_PB2 mapping	128	SNV	G	T	118	37905	0.311305	Gene: PB2, CDS: PB2	QEH91772.1:p.Arg38Met
CA04_NS mapping	753	SNV	G	A	214	68773	0.311169	Gene: NEP, CDS: NEP
CA04_PA mapping	470	SNV	A	G	16	5157	0.310258	Gene: PA, Gene: PA-X, CDS: PA, CDS: PA-X	QEH91766.1:p.Glu153Gly; QEH91765.1:p.Glu153Gly
CA04_NP mapping	1123	SNV	C	T	88	28419	0.309652	Gene: NP, CDS: NP	QEH91774.1:p.Gln364*
CA04_NS mapping	554	SNV	C	T	235	76076	0.308902	Gene: NEP, Gene: NS1, CDS: NEP, CDS: NS1	QEH91771.1:p.Ser23Phe
CA04_M mapping	587	SNV	A	G	215	69989	0.307191	Gene: M2, Gene: M1, CDS: M1	QEH91767.1:p.Met192Val
CA_04_PB1 mapping	1582	SNV	A	C	24	7893	0.304067	CDS: PB1, Gene: PB1	QEH91769.1:p.Ser524Arg
CA04_PA mapping	1325	SNV	T	C	22	7248	0.303532	Gene: PA, CDS: PA	QEH91765.1:p.Ile438Thr
CA04_NP mapping	585	SNV	A	G	120	39582	0.303168	Gene: NP, CDS: NP
CA04_PA mapping	309	SNV	G	A	21	6938	0.302681	Gene: PA, Gene: PA-X, CDS: PA, CDS: PA-X
CA04_PB2 mapping	172	SNV	A	G	69	22832	0.302207	Gene: PB2, CDS: PB2	QEH91772.1:p.Met53Val
CA04_HA mapping	734	SNV	G	A	47	15567	0.301921	CDS: HA, Gene: HA, Mature peptide: Mature peptide
CA04_M mapping	458	SNV	G	T	232	76910	0.301651	Gene: M2, Gene: M1, CDS: M1	QEH91767.1:p.Ala149Ser
CA04_NS mapping	589	SNV	T	C	208	68974	0.301563	Gene: NEP, Gene: NS1, CDS: NEP, CDS: NS1	QEH91770.1:p.Val192Ala; QEH91771.1:p.Phe35Leu
CA04_M mapping	514	SNV	T	C	214	71092	0.301018	Gene: M2, Gene: M1, CDS: M1
CA04_NP mapping	686	SNV	C	T	112	37476	0.298858	Gene: NP, CDS: NP	QEH91774.1:p.Ala218Val
CA04_M mapping	128	SNV	C	T	176	58977	0.298421	Gene: M2, Gene: M1, CDS: M1	QEH91767.1:p.Leu39Phe
CA04_PA mapping	2033	SNV	A	G	45	15388	0.292436	Gene: PA, CDS: PA	QEH91765.1:p.Asp674Gly
CA04_PA mapping	375	SNV	A	G	14	4811	0.291	Gene: PA, Gene: PA-X, CDS: PA, CDS: PA-X
CA_04_PB1 mapping	2194	SNV	G	A	27	9339	0.28911	CDS: PB1, Gene: PB1	QEH91769.1:p.Val728Ile
CA04_M mapping	25	SNV	A	G	109	37844	0.288025	Gene: M2, Gene: M1, CDS: M2, CDS: M1
CA04_PB2 mapping	1766	SNV	T	C	20	6968	0.287026	Gene: PB2, CDS: PB2	QEH91772.1:p.Val584Ala
CA04_NS mapping	831	SNV	T	C	61	21256	0.286978	Gene: NEP, CDS: NEP
CA04_NP mapping	473	SNV	C	T	116	40449	0.286781	Gene: NP, CDS: NP	QEH91774.1:p.Thr147Ile
CA_04_PB1 mapping	2028	SNV	T	C	28	9842	0.284495	CDS: PB1, Gene: PB1
CA04_NA mapping	475	SNV	G	A	70	24800	0.282258	Gene: NA, CDS: NA	QEH91764.1:p.Arg156Gln
CA04_PB2 mapping	1184	SNV	A	G	17	6026	0.282111	Gene: PB2, CDS: PB2	QEH91772.1:p.Asp390Gly
CA04_M mapping	141	SNV	T	C	162	57699	0.280767	Gene: M2, Gene: M1, CDS: M1	QEH91767.1:p.Met43Thr
CA04_M mapping	838	Insertion	-	T	146	52326	0.27902	Gene: M2, CDS: M2	QEH91768.1:p.Lys49fs
CA04_M mapping	477	SNV	C	T	209	75705	0.276072	Gene: M2, Gene: M1, CDS: M1	QEH91767.1:p.Ala155Val
CA_04_PB1 mapping	133	SNV	G	A	25	9107	0.274514	CDS: PB1, Gene: PB1, Gene: PB1-F2, Misc. feature: nonfunctional PB1-F2 protein due to mutation	QEH91769.1:p.Asp41Asn
CA04_PA mapping	68	SNV	A	G	51	18639	0.27362	Gene: PA, Gene: PA-X, CDS: PA, CDS: PA-X	QEH91766.1:p.Lys19Arg; QEH91765.1:p.Lys19Arg
CA04_NA mapping	1360	SNV	A	G	44	16131	0.272767	Gene: NA, CDS: NA	QEH91764.1:p.Asp451Gly
CA04_NS mapping	152	SNV	A	G	184	67507	0.272564	Gene: NEP, Gene: NS1, CDS: NS1
CA04_M mapping	136	SNV	T	C	152	55777	0.272514	Gene: M2, Gene: M1, CDS: M1
CA04_PA mapping	1471	SNV	A	G	18	6616	0.272068	Gene: PA, CDS: PA	QEH91765.1:p.Ser487Gly
CA04_PB2 mapping	1641	SNV	T	C	17	6250	0.272	Gene: PB2, CDS: PB2
CA04_HA mapping	1654	SNV	T	C	43	15887	0.270662	CDS: HA, Gene: HA, Mature peptide: Mature peptide	QEH91773.1:p.Val545Ala
CA04_NA mapping	477	SNV	A	T	65	24095	0.269766	Gene: NA, CDS: NA	QEH91764.1:p.Thr157Ser
CA04_NS mapping	821	SNV	A	G	87	32266	0.269634	Gene: NEP, CDS: NEP	QEH91771.1:p.Glu112Gly
CA04_M mapping	170	SNV	T	C	147	54540	0.269527	Gene: M2, Gene: M1, CDS: M1	QEH91767.1:p.Ser53Pro
CA04_M mapping	95	SNV	C	A	152	56407	0.26947	Gene: M2, Gene: M1, CDS: M1	QEH91767.1:p.Leu28Met
CA04_PA mapping	1953	SNV	C	T	51	18965	0.268916	Gene: PA, CDS: PA
CA04_NA mapping	787	SNV	A	G	92	34225	0.268809	Gene: NA, CDS: NA	QEH91764.1:p.Lys260Arg
CA04_HA mapping	1337	SNV	T	C	47	17519	0.26828	CDS: HA, Gene: HA, Mature peptide: Mature peptide
CA04_HA mapping	1562	SNV	A	G	41	15294	0.268079	CDS: HA, Gene: HA, Mature peptide: Mature peptide
CA04_NP mapping	731	SNV	C	T	97	36220	0.267808	Gene: NP, CDS: NP	QEH91774.1:p.Ala233Val
CA04_NA mapping	336	SNV	T	C	97	36245	0.267623	Gene: NA, CDS: NA	QEH91764.1:p.Ser110Pro
CA_04_PB1 mapping	2196	SNV	C	T	26	9716	0.2676	CDS: PB1, Gene: PB1
CA04_M mapping	726	SNV	A	G	178	66583	0.267336	Gene: M2, Gene: M1, CDS: M1	QEH91767.1:p.Gln238Arg
CA04_HA mapping	370	SNV	A	G	53	20087	0.263852	CDS: HA, Gene: HA, Mature peptide: Mature peptide	QEH91773.1:p.Glu117Gly
CA04_HA mapping	1445	Deletion	GGAAATT	-	52	19765	0.263091	CDS: HA, Gene: HA, Mature peptide: Mature peptide	QEH91773.1:p.Ile477fs
CA04_HA mapping	1181	SNV	T	C	53	20177	0.262675	CDS: HA, Gene: HA, Mature peptide: Mature peptide
CA04_M mapping	285	SNV	A	G	175	66926	0.261483	Gene: M2, Gene: M1, CDS: M1	QEH91767.1:p.Asn91Ser
CA04_PA mapping	1497	SNV	A	G	16	6143	0.260459	Gene: PA, CDS: PA
CA04_PB2 mapping	140	SNV	A	G	71	27405	0.259077	Gene: PB2, CDS: PB2	QEH91772.1:p.Asn42Ser
CA04_NP mapping	1212	SNV	A	G	110	42660	0.257853	Gene: NP, CDS: NP
CA04_NA mapping	866	SNV	T	G	84	32666	0.257148	Gene: NA, CDS: NA	QEH91764.1:p.Ser286Arg
CA_04_PB1 mapping	2194	SNV	G	T	24	9339	0.256987	CDS: PB1, Gene: PB1	QEH91769.1:p.Val728Phe
CA04_PA mapping	285	SNV	G	C	20	7809	0.256115	Gene: PA, Gene: PA-X, CDS: PA, CDS: PA-X
CA04_M mapping	629	SNV	G	T	188	73681	0.255154	Gene: M2, Gene: M1, CDS: M1	QEH91767.1:p.Ala206Ser
CA04_PB2 mapping	2281	SNV	A	G	54	21349	0.252939	Gene: PB2, CDS: PB2	QEH91772.1:p.Met756Val
CA04_M mapping	729	SNV	C	T	170	67309	0.252567	Gene: M2, Gene: M1, CDS: M2, CDS: M1	QEH91767.1:p.Ala239Val; QEH91768.1:p.Pro10Ser
CA04_HA mapping	482	SNV	T	C	45	17825	0.252454	CDS: HA, Gene: HA, Mature peptide: Mature peptide
CA04_PB2 mapping	1915	SNV	T	C	16	6346	0.252127	Gene: PB2, CDS: PB2	QEH91772.1:p.Ser634Pro
CA04_NA mapping	552	SNV	A	G	87	34514	0.252072	Gene: NA, CDS: NA	QEH91764.1:p.Ser182Gly
CA04_NA mapping	1247	SNV	A	G	70	27881	0.251067	Gene: NA, CDS: NA
CA_04_PB1 mapping	2230	SNV	T	C	21	8367	0.250986	CDS: PB1, Gene: PB1	QEH91769.1:p.Phe740Leu
CA_04_PB1 mapping	1911	SNV	T	C	24	9571	0.250757	CDS: PB1, Gene: PB1
CA04_PA mapping	292	SNV	A	C	20	7992	0.25025	Gene: PA, Gene: PA-X, CDS: PA, CDS: PA-X	QEH91766.1:p.Ile94Leu; QEH91765.1:p.Ile94Leu
CA_04_PB1 mapping	1899	SNV	T	C	23	9192	0.250218	CDS: PB1, Gene: PB1
CA04_PA mapping	282	MNV	GG	AT	20	8003	0.249906	Gene: PA, Gene: PA-X, CDS: PA, CDS: PA-X	QEH91765.1:p.Val91Leu; QEH91766.1:p.Val91Leu
CA04_NP mapping	1344	SNV	A	C	69	27631	0.24972	Gene: NP, CDS: NP
CA04_NA mapping	1052	SNV	G	A	82	32844	0.249665	Gene: NA, CDS: NA
CA04_NA mapping	691	SNV	A	G	88	35323	0.249129	Gene: NA, CDS: NA	QEH91764.1:p.Glu228Gly
CA_04_PB1 mapping	988	SNV	A	C	14	5626	0.248845	CDS: PB1, Gene: PB1	QEH91769.1:p.Thr326Pro
CA04_HA mapping	830	SNV	T	C	46	18520	0.24838	CDS: HA, Gene: HA, Mature peptide: Mature peptide
CA04_PB2 mapping	986	SNV	G	A	12	4837	0.248088	Gene: PB2, CDS: PB2	QEH91772.1:p.Ser324Asn
CA04_HA mapping	461	SNV	A	G	41	16558	0.247614	CDS: HA, Gene: HA, Mature peptide: Mature peptide
CA04_HA mapping	801	SNV	G	T	41	16609	0.246854	CDS: HA, Gene: HA, Mature peptide: Mature peptide	QEH91773.1:p.Ala261Ser
CA04_NA mapping	381	SNV	T	C	90	36588	0.245982	Gene: NA, CDS: NA	QEH91764.1:p.Ser125Pro
CA04_NP mapping	1030	SNV	T	C	78	31763	0.245569	Gene: NP, CDS: NP	QEH91774.1:p.Cys333Arg
CA04_NP mapping	218	SNV	C	T	83	33952	0.244463	Gene: NP, CDS: NP	QEH91774.1:p.Thr62Ile
CA04_NP mapping	76	SNV	A	G	69	28325	0.243601	Gene: NP, CDS: NP	QEH91774.1:p.Thr15Ala
CA04_M mapping	853	SNV	T	C	144	59831	0.240678	Gene: M2, CDS: M2	QEH91768.1:p.Ile51Thr
CA04_NP mapping	356	SNV	T	C	91	37849	0.240429	Gene: NP, CDS: NP	QEH91774.1:p.Leu108Pro
CA04_NA mapping	1329	SNV	A	G	56	23292	0.240426	Gene: NA, CDS: NA	QEH91764.1:p.Ser441Gly
CA04_NA mapping	127	SNV	T	G	76	31713	0.239649	Gene: NA, CDS: NA	QEH91764.1:p.Leu40Arg
CA_04_PB1 mapping	2253	SNV	T	C	19	7956	0.238813	CDS: PB1, Gene: PB1
CA04_NS mapping	693	SNV	G	A	149	62527	0.238297	Gene: NEP, CDS: NEP
CA04_NA mapping	649	SNV	A	G	83	34874	0.238	Gene: NA, CDS: NA	QEH91764.1:p.Asp214Gly
CA04_NA mapping	1260	SNV	A	T	68	28700	0.236934	Gene: NA, CDS: NA	QEH91764.1:p.Ile418Leu
CA04_PB2 mapping	2120	SNV	A	G	40	16915	0.236477	Gene: PB2, CDS: PB2	QEH91772.1:p.Lys702Arg
CA04_M mapping	294	SNV	A	G	172	72768	0.236368	Gene: M2, Gene: M1, CDS: M1	QEH91767.1:p.Asp94Gly
CA04_NS mapping	696	SNV	A	G	146	61935	0.235731	Gene: NEP, CDS: NEP
CA04_NS mapping	461	SNV	T	C	200	84971	0.235374	Gene: NEP, Gene: NS1, CDS: NS1
CA04_NS mapping	480	SNV	A	G	192	81714	0.234966	Gene: NEP, Gene: NS1, CDS: NS1	QEH91770.1:p.Ile156Val
CA04_NP mapping	26	SNV	T	C	54	23075	0.23402
CA04_M mapping	751	SNV	G	A	151	64588	0.23379	Gene: M2, Gene: M1, CDS: M2, CDS: M1	QEH91768.1:p.Cys17Tyr
CA04_M mapping	457	SNV	T	C	176	75503	0.233103	Gene: M2, Gene: M1, CDS: M1
CA04_NA mapping	1155	SNV	A	G	84	36052	0.232997	Gene: NA, CDS: NA	QEH91764.1:p.Thr383Ala
CA04_NP mapping	206	SNV	A	G	73	31331	0.232996	Gene: NP, CDS: NP	QEH91774.1:p.Gln58Arg
CA04_HA mapping	410	SNV	G	A	45	19467	0.23116	CDS: HA, Gene: HA, Mature peptide: Mature peptide
CA04_M mapping	99	Insertion	-	A	131	56999	0.229829	Gene: M2, Gene: M1, CDS: M1	QEH91767.1:p.Ser30fs
CA04_M mapping	793	SNV	A	T	132	57571	0.229282	Gene: M2, CDS: M2	QEH91768.1:p.Asn31Ile
CA04_NA mapping	568	SNV	G	A	82	35805	0.229018	Gene: NA, CDS: NA	QEH91764.1:p.Gly187Asp
CA04_HA mapping	206	SNV	A	G	37	16249	0.227706	CDS: HA, Gene: HA, Mature peptide: Mature peptide
CA04_NA mapping	967	SNV	G	A	87	38212	0.227677	Gene: NA, CDS: NA	QEH91764.1:p.Gly320Glu
CA04_NS mapping	218	SNV	C	T	158	69420	0.2276	Gene: NEP, Gene: NS1, CDS: NS1
CA04_M mapping	705	SNV	A	G	157	69253	0.226705	Gene: M2, Gene: M1, CDS: M1	QEH91767.1:p.Asp231Gly
CA04_M mapping	421	SNV	A	G	169	74705	0.226223	Gene: M2, Gene: M1, CDS: M1
CA04_M mapping	279	SNV	A	G	150	66323	0.226166	Gene: M2, Gene: M1, CDS: M1	QEH91767.1:p.Asp89Gly
CA04_HA mapping	747	SNV	A	G	35	15521	0.225501	CDS: HA, Gene: HA, Mature peptide: Mature peptide	QEH91773.1:p.Arg243Gly
CA_04_PB1 mapping	1739	SNV	T	C	17	7544	0.225345	CDS: PB1, Gene: PB1	QEH91769.1:p.Leu576Ser
CA04_PB2 mapping	40	SNV	G	T	86	38185	0.225219	Gene: PB2, CDS: PB2	QEH91772.1:p.Asp9Tyr
CA04_NA mapping	1115	SNV	C	A	65	28868	0.225163	Gene: NA, CDS: NA	QEH91764.1:p.Asn369Lys
CA04_NS mapping	224	SNV	A	G	153	68237	0.224219	Gene: NEP, Gene: NS1, CDS: NS1
CA04_M mapping	676	SNV	T	C	166	74269	0.223512	Gene: M2, Gene: M1, CDS: M1
CA04_HA mapping	62	SNV	C	T	21	9396	0.223499	Signal peptide: Signal peptide, CDS: HA, Gene: HA
CA04_NA mapping	762	SNV	T	C	82	37072	0.221191	Gene: NA, CDS: NA	QEH91764.1:p.Ser252Pro
CA04_NP mapping	579	SNV	G	A	88	39802	0.221094	Gene: NP, CDS: NP
CA04_HA mapping	332	SNV	T	C	42	18998	0.221076	CDS: HA, Gene: HA, Mature peptide: Mature peptide
CA04_M mapping	943	SNV	A	G	108	48882	0.22094	Gene: M2, CDS: M2	QEH91768.1:p.Gln81Arg
CA04_NP mapping	375	SNV	A	G	81	36760	0.220348	Gene: NP, CDS: NP
CA04_NA mapping	1292	SNV	A	G	51	23231	0.219534	Gene: NA, CDS: NA
CA04_NP mapping	1392	SNV	A	T	61	27876	0.218826	Gene: NP, CDS: NP
CA04_NS mapping	28	SNV	C	T	116	53033	0.218732	Gene: NEP, Gene: NS1, CDS: NEP, CDS: NS1	QEH91771.1:p.Thr5Ile; QEH91770.1:p.Thr5Ile
CA04_PA mapping	1921	SNV	T	C	40	18306	0.218508	Gene: PA, CDS: PA	QEH91765.1:p.Cys637Arg
CA04_M mapping	605	SNV	C	T	155	71438	0.216971	Gene: M2, Gene: M1, CDS: M1	QEH91767.1:p.Gln198*
CA04_M mapping	468	SNV	A	G	167	77633	0.215115	Gene: M2, Gene: M1, CDS: M1	QEH91767.1:p.Glu152Gly
CA04_PB2 mapping	92	SNV	A	G	93	43516	0.213714	Gene: PB2, CDS: PB2	QEH91772.1:p.Asp26Gly
CA_04_PB1 mapping	2028	SNV	T	G	21	9842	0.213371	CDS: PB1, Gene: PB1
CA04_PB2 mapping	2258	SNV	A	G	62	29075	0.213242	Gene: PB2, CDS: PB2	QEH91772.1:p.Gln748Arg
CA04_NP mapping	753	SNV	T	C	74	34840	0.2124	Gene: NP, CDS: NP
CA04_M mapping	555	SNV	T	C	150	70739	0.212047	Gene: M2, Gene: M1, CDS: M1	QEH91767.1:p.Leu181Pro
CA04_NP mapping	1489	SNV	T	C	49	23156	0.211608	Gene: NP, CDS: NP	QEH91774.1:p.Ser486Pro
CA04_M mapping	330	SNV	A	G	147	70118	0.209647	Gene: M2, Gene: M1, CDS: M1	QEH91767.1:p.Glu106Gly
CA04_NS mapping	49	SNV	A	G	136	64879	0.209621	Gene: NEP, Gene: NS1, CDS: NS1	QEH91770.1:p.Asp12Gly
CA04_PB2 mapping	199	SNV	A	G	36	17212	0.209156	Gene: PB2, CDS: PB2	QEH91772.1:p.Arg62Gly
CA04_M mapping	836	SNV	T	C	109	52303	0.208401	Gene: M2, CDS: M2
CA04_NS mapping	645	SNV	A	G	136	65423	0.207878	Gene: NEP, Gene: NS1, CDS: NEP, CDS: NS1	QEH91770.1:p.Arg211Gly
CA04_NP mapping	236	SNV	T	C	70	33700	0.207715	Gene: NP, CDS: NP	QEH91774.1:p.Leu68Pro
CA04_M mapping	478	SNV	T	C	157	75682	0.207447	Gene: M2, Gene: M1, CDS: M1
CA04_PB2 mapping	82	SNV	A	G	85	41129	0.206667	Gene: PB2, CDS: PB2	QEH91772.1:p.Thr23Ala
CA04_PB2 mapping	153	Insertion	-	C	55	26615	0.20665	Gene: PB2, CDS: PB2	QEH91772.1:p.Arg46fs
CA04_M mapping	748	SNV	A	G	132	63929	0.206479	Gene: M2, Gene: M1, CDS: M2, CDS: M1	QEH91768.1:p.Glu16Gly
CA04_PB2 mapping	30	SNV	A	G	73	36009	0.202727	Gene: PB2, CDS: PB2
CA04_HA mapping	94	SNV	A	G	27	13377	0.201839	CDS: HA, Gene: HA, Mature peptide: Mature peptide	QEH91773.1:p.His25Arg
CA_04_PB1 mapping	836	SNV	G	A	11	5454	0.201687	CDS: PB1, Gene: PB1	QEH91769.1:p.Gly275Asp
CA04_PB2 mapping	2260	SNV	A	G	58	28852	0.201026	Gene: PB2, CDS: PB2	QEH91772.1:p.Thr749Ala
CA04_NA mapping	732	SNV	A	G	72	36146	0.199192	Gene: NA, CDS: NA	QEH91764.1:p.Met242Val
CA04_NP mapping	717	SNV	A	G	73	36683	0.199002	Gene: NP, CDS: NP
CA04_NP mapping	1421	SNV	T	C	56	28224	0.198413	Gene: NP, CDS: NP	QEH91774.1:p.Val463Ala
CA04_HA mapping	181	SNV	A	T	32	16202	0.197506	CDS: HA, Gene: HA, Mature peptide: Mature peptide	QEH91773.1:p.His54Leu
CA04_NS mapping	391	SNV	A	G	174	88433	0.196759	Gene: NEP, Gene: NS1, CDS: NS1	QEH91770.1:p.Lys126Arg
CA04_PA mapping	1864	SNV	A	G	26	13223	0.196627	Gene: PA, CDS: PA	QEH91765.1:p.Thr618Ala
CA04_NA mapping	570	SNV	A	G	70	35841	0.195307	Gene: NA, CDS: NA	QEH91764.1:p.Ile188Val
CA04_NA mapping	846	SNV	T	C	65	33342	0.194949	Gene: NA, CDS: NA	QEH91764.1:p.Ser280Pro
CA04_HA mapping	1375	SNV	T	C	34	17454	0.194798	CDS: HA, Gene: HA, Mature peptide: Mature peptide	QEH91773.1:p.Leu452Ser
CA04_NP mapping	1002	SNV	T	C	65	33419	0.1945	Gene: NP, CDS: NP
CA04_NP mapping	23	SNV	A	G	42	21605	0.194399
CA04_HA mapping	278	SNV	A	G	34	17541	0.193832	CDS: HA, Gene: HA, Mature peptide: Mature peptide
CA04_NS mapping	742	SNV	A	G	134	69303	0.193354	Gene: NEP, CDS: NEP	QEH91771.1:p.Arg86Gly
CA04_PB2 mapping	194	SNV	A	G	34	17594	0.193248	Gene: PB2, CDS: PB2	QEH91772.1:p.Asp60Gly
CA04_NA mapping	791	SNV	A	G	67	34673	0.193234	Gene: NA, CDS: NA
CA04_NS mapping	476	SNV	A	G	162	84038	0.19277	Gene: NEP, Gene: NS1, CDS: NS1
CA04_PA mapping	975	SNV	C	A	13	6767	0.192109	Gene: PA, CDS: PA	QEH91765.1:p.Asn321Lys
CA04_M mapping	402	SNV	T	C	143	74471	0.192021	Gene: M2, Gene: M1, CDS: M1	QEH91767.1:p.Leu130Pro
CA04_NS mapping	647	SNV	A	G	118	61466	0.191976	Gene: NEP, Gene: NS1, CDS: NEP, CDS: NS1	QEH91771.1:p.Asp54Gly
CA04_NP mapping	1068	SNV	T	C	57	29729	0.191732	Gene: NP, CDS: NP
CA04_M mapping	158	SNV	A	G	111	58023	0.191303	Gene: M2, Gene: M1, CDS: M1	QEH91767.1:p.Arg49Gly
CA04_HA mapping	1162	SNV	A	G	36	18827	0.191215	CDS: HA, Gene: HA, Mature peptide: Mature peptide	QEH91773.1:p.Asp381Gly
CA04_NS mapping	529	SNV	A	G	160	84075	0.190306	Gene: NEP, Gene: NS1, CDS: NEP, CDS: NS1	QEH91771.1:p.Arg15Gly; QEH91770.1:p.Glu172Gly
CA04_NS mapping	750	SNV	A	G	136	71480	0.190263	Gene: NEP, CDS: NEP
CA_04_PB1 mapping	1582	SNV	A	G	15	7893	0.190042	CDS: PB1, Gene: PB1	QEH91769.1:p.Ser524Gly
CA04_NP mapping	834	SNV	G	A	71	37417	0.189753	Gene: NP, CDS: NP
CA04_NA mapping	493	SNV	C	T	54	28598	0.188824	Gene: NA, CDS: NA	QEH91764.1:p.Pro162Leu
CA04_NA mapping	793	SNV	A	G	65	34465	0.188597	Gene: NA, CDS: NA	QEH91764.1:p.Lys262Arg
CA04_HA mapping	144	SNV	A	G	28	14871	0.188286	CDS: HA, Gene: HA, Mature peptide: Mature peptide	QEH91773.1:p.Thr42Ala
CA04_NA mapping	774	SNV	T	C	67	35674	0.187812	Gene: NA, CDS: NA	QEH91764.1:p.Phe256Leu
CA04_HA mapping	191	SNV	A	G	30	16005	0.187441	CDS: HA, Gene: HA, Mature peptide: Mature peptide
CA04_NS mapping	246	SNV	A	C	134	71495	0.187426	Gene: NEP, Gene: NS1, CDS: NS1
CA04_NS mapping	53	SNV	T	C	126	67334	0.187127	Gene: NEP, Gene: NS1, CDS: NS1
CA04_NA mapping	1298	SNV	A	G	46	24593	0.187045	Gene: NA, CDS: NA
CA_04_PB1 mapping	1198	SNV	C	T	12	6416	0.187032	CDS: PB1, Gene: PB1
CA04_PA mapping	204	SNV	A	C	18	9651	0.186509	Gene: PA, Gene: PA-X, CDS: PA, CDS: PA-X	QEH91766.1:p.Glu64Asp; QEH91765.1:p.Glu64Asp
CA04_NP mapping	44	SNV	A	G	46	24717	0.186107	Gene: NP, CDS: NP	QEH91774.1:p.Gln4Arg
CA04_NS mapping	857	Deletion	A	-	27	14553	0.185529
CA04_HA mapping	722	SNV	A	G	30	16189	0.185311	CDS: HA, Gene: HA, Mature peptide: Mature peptide
CA04_HA mapping	614	SNV	T	C	31	16772	0.184832	CDS: HA, Gene: HA, Mature peptide: Mature peptide
CA04_NA mapping	923	SNV	T	C	66	35744	0.184646	Gene: NA, CDS: NA
CA04_NP mapping	766	SNV	A	G	60	32523	0.184485	Gene: NP, CDS: NP	QEH91774.1:p.Ser245Gly
CA04_PA mapping	2021	SNV	A	G	30	16340	0.183599	Gene: PA, CDS: PA	QEH91765.1:p.Gln670Arg
CA04_PB2 mapping	33	SNV	A	G	67	36538	0.183371	Gene: PB2, CDS: PB2
CA04_PB2 mapping	189	SNV	A	G	34	18542	0.183367	Gene: PB2, CDS: PB2
CA04_PB2 mapping	173	Deletion	T	-	41	22706	0.180569	Gene: PB2, CDS: PB2	QEH91772.1:p.Met53fs
CA04_PB2 mapping	20	SNV	A	G	57	31581	0.180488	Gene: PB2, CDS: PB2	QEH91772.1:p.Glu2Gly
CA04_NS mapping	240	SNV	A	G	124	68741	0.180387	Gene: NEP, Gene: NS1, CDS: NS1	QEH91770.1:p.Thr76Ala
CA04_HA mapping	1091	SNV	G	A	20	11095	0.180261	CDS: HA, Gene: HA, Mature peptide: Mature peptide
CA04_PA mapping	28	SNV	C	T	29	16248	0.178484	Gene: PA, Gene: PA-X, CDS: PA, CDS: PA-X	QEH91766.1:p.Arg6*; QEH91765.1:p.Arg6*
CA04_NP mapping	489	SNV	A	G	72	40417	0.178143	Gene: NP, CDS: NP
CA04_NA mapping	330	SNV	A	G	65	36620	0.177499	Gene: NA, CDS: NA	QEH91764.1:p.Ile108Val
CA04_PB2 mapping	834	SNV	A	T	10	5657	0.176772	Gene: PB2, CDS: PB2
CA04_M mapping	379	SNV	T	C	126	71877	0.175299	Gene: M2, Gene: M1, CDS: M1
CA04_M mapping	281	SNV	C	T	117	66886	0.174924	Gene: M2, Gene: M1, CDS: M1	QEH91767.1:p.Pro90Ser
CA04_PB2 mapping	1454	SNV	T	A	10	5725	0.174672	Gene: PB2, CDS: PB2	QEH91772.1:p.Val480Asp
CA04_PB2 mapping	96	SNV	T	C	78	44727	0.174391	Gene: PB2, CDS: PB2
CA04_NP mapping	368	SNV	A	G	65	37280	0.174356	Gene: NP, CDS: NP	QEH91774.1:p.Asp112Gly
CA04_NA mapping	54	SNV	A	G	50	28714	0.174131	Gene: NA, CDS: NA	QEH91764.1:p.Thr16Ala
CA04_NA mapping	1340	SNV	C	T	39	22459	0.17365	Gene: NA, CDS: NA
CA04_NP mapping	1286	SNV	T	C	58	33479	0.173243	Gene: NP, CDS: NP	QEH91774.1:p.Leu418Pro
CA04_M mapping	225	SNV	A	G	104	60085	0.173088	Gene: M2, Gene: M1, CDS: M1	QEH91767.1:p.Glu71Gly
CA04_NS mapping	815	SNV	A	G	64	37009	0.172931	Gene: NEP, CDS: NEP	QEH91771.1:p.Glu110Gly
CA_04_PB1 mapping	1420	SNV	T	C	11	6382	0.17236	CDS: PB1, Gene: PB1	QEH91769.1:p.Cys470Arg
CA04_NA mapping	1016	SNV	T	C	65	37721	0.172318	Gene: NA, CDS: NA
CA04_NP mapping	40	SNV	T	C	43	24984	0.17211	Gene: NP, CDS: NP	QEH91774.1:p.Ser3Pro
CA04_NS mapping	673	SNV	G	A	97	56418	0.171931	Gene: NEP, Gene: NS1, CDS: NEP, CDS: NS1	QEH91771.1:p.Glu63Lys
CA04_NA mapping	921	SNV	T	C	59	34495	0.171039	Gene: NA, CDS: NA	QEH91764.1:p.Ser305Pro
CA04_NP mapping	130	SNV	A	G	54	31686	0.170422	Gene: NP, CDS: NP	QEH91774.1:p.Ile33Val
CA04_M mapping	290	SNV	A	G	118	69393	0.170046	Gene: M2, Gene: M1, CDS: M1	QEH91767.1:p.Met93Val
CA04_PB2 mapping	49	SNV	T	C	69	40790	0.169159	Gene: PB2, CDS: PB2	QEH91772.1:p.Ser12Pro
CA04_NS mapping	708	SNV	G	C	106	62804	0.168779	Gene: NEP, CDS: NEP	QEH91771.1:p.Glu74Asp
CA04_NP mapping	470	SNV	C	T	67	39773	0.168456	Gene: NP, CDS: NP	QEH91774.1:p.Ala146Val
CA04_PB2 mapping	139	SNV	A	G	49	29091	0.168437	Gene: PB2, CDS: PB2	QEH91772.1:p.Asn42Asp
CA04_NA mapping	1159	SNV	A	G	58	34579	0.167732	Gene: NA, CDS: NA	QEH91764.1:p.Asp384Gly
CA04_NS mapping	180	SNV	A	G	106	63256	0.167573	Gene: NEP, Gene: NS1, CDS: NS1	QEH91770.1:p.Thr56Ala
CA04_HA mapping	326	SNV	A	C	32	19114	0.167417	CDS: HA, Gene: HA, Mature peptide: Mature peptide
CA04_NA mapping	41	SNV	T	C	38	22730	0.16718	Gene: NA, CDS: NA
CA04_NA mapping	1143	SNV	G	A	56	33536	0.166985	Gene: NA, CDS: NA	QEH91764.1:p.Gly379Arg
CA04_NP mapping	1338	SNV	A	G	45	27161	0.165679	Gene: NP, CDS: NP
CA04_HA mapping	1086	Deletion	G	-	18	10894	0.165229	CDS: HA, Gene: HA, Mature peptide: Mature peptide	QEH91773.1:p.Trp358fs
CA04_NA mapping	1182	SNV	G	A	49	29659	0.165211	Gene: NA, CDS: NA	QEH91764.1:p.Asp392Asn
CA04_M mapping	112	SNV	A	G	93	56426	0.164818	Gene: M2, Gene: M1, CDS: M1
CA04_PB2 mapping	2147	SNV	A	C	30	18363	0.163372	Gene: PB2, CDS: PB2	QEH91772.1:p.Asn711Thr
CA04_M mapping	12	SNV	A	G	48	29482	0.162811
CA04_M mapping	357	SNV	T	C	112	69065	0.162166	Gene: M2, Gene: M1, CDS: M1	QEH91767.1:p.Val115Ala
CA04_M mapping	708	SNV	A	G	109	68135	0.159977	Gene: M2, Gene: M1, CDS: M1	QEH91767.1:p.Asp232Gly
CA04_PB2 mapping	116	Deletion	ACACATC	-	67	42639	0.157133	Gene: PB2, CDS: PB2	QEH91772.1:p.Tyr34fs
CA_04_PB1 mapping	1420	SNV	T	A	10	6382	0.156691	CDS: PB1, Gene: PB1	QEH91769.1:p.Cys470Ser
CA_04_PB1 mapping	1891	SNV	C	T	14	9033	0.154987	CDS: PB1, Gene: PB1	QEH91769.1:p.Pro627Ser
CA04_PB2 mapping	133	SNV	G	A	57	36985	0.154117	Gene: PB2, CDS: PB2	QEH91772.1:p.Glu40Lys
CA04_NS mapping	830	SNV	C	T	39	25313	0.154071	Gene: NEP, CDS: NEP	QEH91771.1:p.Ala115Val
CA04_NP mapping	592	SNV	G	A	62	40326	0.153747	Gene: NP, CDS: NP	QEH91774.1:p.Gly187Arg
CA04_M mapping	944	SNV	G	A	71	48845	0.145358	Gene: M2, CDS: M2
CA04_NS mapping	358	Deletion	T	-	127	87576	0.145017	Gene: NEP, Gene: NS1, CDS: NS1	QEH91770.1:p.Cys116fs
CA04_NA mapping	759	SNV	G	A	54	37413	0.144335	Gene: NA, CDS: NA	QEH91764.1:p.Ala251Thr
CA04_HA mapping	289	SNV	C	T	26	18080	0.143805	CDS: HA, Gene: HA, Mature peptide: Mature peptide	QEH91773.1:p.Ala90Val
CA04_NP mapping	192	SNV	T	G	41	28871	0.142011	Gene: NP, CDS: NP	QEH91774.1:p.Asp53Glu
CA04_NA mapping	44	SNV	G	A	33	23326	0.141473	Gene: NA, CDS: NA
CA04_NP mapping	946	Deletion	A	-	54	39559	0.136505	Gene: NP, CDS: NP	QEH91774.1:p.Lys305fs
CA04_HA mapping	1273	Deletion	A	-	27	19879	0.135822	CDS: HA, Gene: HA, Mature peptide: Mature peptide	QEH91773.1:p.Arg420fs
CA04_M mapping	67	SNV	C	T	67	49845	0.134417	Gene: M2, Gene: M1, CDS: M1
CA04_NP mapping	691	SNV	G	A	50	37595	0.132996	Gene: NP, CDS: NP	QEH91774.1:p.Glu220Lys
CA04_M mapping	994	Insertion	-	A	13	9795	0.132721	Gene: M2, CDS: M2
CA04_HA mapping	326	SNV	A	T	25	19114	0.130794	CDS: HA, Gene: HA, Mature peptide: Mature peptide
CA04_PB2 mapping	149	SNV	T	A	34	26603	0.127805	Gene: PB2, CDS: PB2	QEH91772.1:p.Leu45His
CA04_HA mapping	422	SNV	C	T	24	19060	0.125918	CDS: HA, Gene: HA, Mature peptide: Mature peptide
CA_04_PB1 mapping	2202	SNV	C	A	12	9768	0.12285	CDS: PB1, Gene: PB1	QEH91769.1:p.Phe730Leu
CA04_NA mapping	296	SNV	A	T	40	33632	0.118934	Gene: NA, CDS: NA
CA04_PA mapping	2200	Deletion	A	-	4	3385	0.118168
CA_04_PB1 mapping	720	Deletion	A	-	6	5224	0.114855	CDS: PB1, Gene: PB1	QEH91769.1:p.Arg238fs
CA04_M mapping	140	SNV	A	G	66	57960	0.113872	Gene: M2, Gene: M1, CDS: M1	QEH91767.1:p.Met43Val
CA_04_PB1 mapping	1495	SNV	T	C	8	7102	0.112644	CDS: PB1, Gene: PB1	QEH91769.1:p.Phe495Leu
CA04_PB2 mapping	390	Deletion	G	-	5	4703	0.106315	Gene: PB2, CDS: PB2	QEH91772.1:p.Lys126fs
CA04_NA mapping	704	SNV	A	T	37	35152	0.105257	Gene: NA, CDS: NA
CA04_PB2 mapping	117	MNV	CA	AG	42	41413	0.101417	Gene: PB2, CDS: PB2	QEH91772.1:p.Tyr34_Thr35delins*Ala
CA_04_PB1 mapping	451	SNV	A	C	6	5925	0.101266	CDS: PB1, Gene: PB1	QEH91769.1:p.Ile147Leu
CA04_PB2 mapping	97	SNV	A	G	45	44702	0.100667	Gene: PB2, CDS: PB2	QEH91772.1:p.Met28Val

[truncated: 14 more sheets: 7802-NS-5D_L004 (paired, tr..., 7803-NS-5D_L004 (paired, tr..., 7804-NS-5D_L004 (paired, tr..., 7805-NS-5D_L004 (paired, tr..., 7806-NS-5D_L004 (paired, tr..., 7808-NS-5D_L004 (paired, tr..., 7809-NS-5D_L004 (paired, tr..., 7810-NS-5D_L004 (paired, tr..., 7811-NS-5D_L004 (paired, tr..., 7812-NS-5D_L004 (paired, tr..., 7813-NS-5D_L004 (paired, tr..., 7814-NS-5D_L004 (paired, tr..., 7815-NS-5D_L004 (paired, tr..., 7816-NS-5D_L004 (paired, tr...]
